# Supplementary material for: Comparative transcriptomic analysis of genes in the triterpene saponin biosynthesis pathway in leaves and roots of Ardisia kteniophylla A. DC., a plant used in traditional Chinese medicine
Source: Ecol Evol. 2022 May 19;12(5):e8920. doi: 10.1002/ece3.8920 (PMC9120893; doi:10.1002/ece3.8920)
Supplement: Supplementary file 1 — Table S1 [file ECE3-12-e8920-s004.xlsx]

## Sheet: Sheet1
Gene Name	Gene ID		Primer Sequence（5'to3'）	Reads in root	root FPKM	Reads in leaf	leaf FPKM	log2FoldChange	pvalue	FDR
AkPMD1	Cluster-15754.2461	F	GCTGGATTTGCGTGCCTTAT	1150	37.6	190.99	6.45	2.4828	2.81e-15	3.7e-14
		R	ACTGCCTTGCTGTCACTTCC
AkPMD2	Cluster-15754.14562	F	TTTGATGCTGGGCCAAATGC	1664	33.97	523.95	11.08	2.056	1.81e-21	3.52e-20
		R	GGGCCAAAGCTTCCACATCT
AkHDS	Cluster-15754.17639	F	AGCAATCCGGTTGTCATGGT	1740	34.64	3667	75.63
		R	AGGTTCTGTGAGCGAAACCC
AkSS	Cluster-15754.24829	F	CCTGACATACATGTCGGCCT	3336	60.28	1505.01	28.18	1.2136	9.85e-16	1.34e-14
		R	GCGGGCAATAACTTTGGCAG
AkSM1	Cluster-15754.30134	F	AATTTGCGCCGCTCTCTTTG	941	24.7	196	5.32	2.1511	3.26e-09	2.63e-08
		R	TGGAAGGGACCTTTTGACCG
AkSM2	Cluster-15754.2119	F	GGACGTGCCATCTTGCTTTG	116	3.51	19	0.59	2.6425	7.47e-10	6.41e-09
		R	TGCTTGGCTAGTTCACCGTT
AkCYP1	Cluster-15754.2293	F	GGTTAAGGGTTTGGTGGCCT	6310	207.56	0	0	14.67	2.07e-34	7.46e-33
		R	AACCTCCCATCAACGAGAGC
AkCYP2	Cluster-15754.1515	F	ATCTCGTCGAATGAGGTGGC	289	4.29	0	0	11.478	3.58e-20	6.43e-19
		R	CCTCCTCAACATCCGCCAAT
AkCYP3	Cluster-15754.2353	F	TGCACCGCTTTAGCAAGGTA	332	13.04	0	0	11.38	1.03e-20	1.9e-19
		R	CGAGTTCAGAGCCCTCTTGG
AkCYP4	Cluster-15754.197	F	CACAAGTACGTAAGGGGCGT	578	21.83	0	0	11.366	3.21e-20	5.78e-19
		R	AGCAACCATAGTGGAAGCGG
AkCYP5	Cluster-15754.645	F	ATGCAATGTGCGACATGCTG	117	3.75	0	0	10.727	2.31e-16	3.28e-15
		R	TCCTGCGACGAGCAATCATC
AkUGT1	Cluster-15754.29314	F	TGGACAATGAGGCCCAATCC	3245.02	58.31	0	0	13.771	5.15e-29	1.46e-27
		R	AATCGTCGAGTTCCACCCAC
AkUGT2	Cluster-15754.1483	F	GCGAGCTATGGCGTTCTAGT	729	26.36	0	0	12.284	1.01e-24	2.37e-23
		R	TGGCTGCCGATTTACCTCTC
AkUGT3	Cluster-15754.30691	F	CCCGGAGATTCTTCCCATCG	351	14.02	0	0	11.805	5.03e-21	9.52e-20
		R	TTCGAGCCCAAACGCTAGTT
AkUGT4	Cluster-15754.608	F	TCCCGAAAGTAGACGGTGTC	76	3.19	0	0	10.004	2.45e-14	3e-13
		R	TAAGCCATTCTTGGCGGTGT
β-actin	Cluster-15754.16647_1	F	CATAACCATTGGCGCGGAGA	11576.8	647.06	5834.8	335.12
		R	CATAGTCGAACCACCGCTCA
