# Supplementary material for: Comparative transcriptomic analysis of genes in the triterpene saponin biosynthesis pathway in leaves and roots of Ardisia kteniophylla A. DC., a plant used in traditional Chinese medicine
Source: Ecol Evol. 2022 May 19;12(5):e8920. doi: 10.1002/ece3.8920 (PMC9120893; doi:10.1002/ece3.8920)
Supplement: Supplementary file 2 — Table S2 [file ECE3-12-e8920-s003.xls]

gene id	root read count	leaf read count	log2FoldChange	p-value	adjusted p
Cluster-15754.2925	33260.94171	0.316012849	16.588	6.05E-43	2.94E-41
Cluster-15754.29308	7837.384498	0	15.465	5.81E-39	2.47E-37
Cluster-15754.29401	4900.517726	0	14.787	1.12E-34	4.05E-33
Cluster-15754.2303	4598.816713	0	14.696	2.25E-22	4.60E-21
Cluster-15754.2293	8799.759823	0.310729564	14.67	2.07E-34	7.46E-33
Cluster-15754.29340	3299.912597	0	14.217	1.57E-31	5.02E-30
Cluster-15754.29314	2423.584681	0	13.771	5.15E-29	1.46E-27
Cluster-15754.2798	2236.591159	0	13.656	1.92E-21	3.72E-20
Cluster-15754.2949	24009.02691	1.888173567	13.636	5.92E-35	2.18E-33
Cluster-15754.2373	2054.586912	0	13.533	2.36E-28	6.51E-27
Cluster-15754.2464	1779.110145	0	13.326	2.00E-28	5.55E-27
Cluster-15754.29988	1706.08519	0	13.265	1.76E-27	4.70E-26
Cluster-15754.2140	1582.308028	0	13.156	1.00E-21	1.97E-20
Cluster-15754.2730	1514.013831	0	13.093	4.32E-28	1.18E-26
Cluster-15754.2694	5307.428547	0.626742413	13.045	1.79E-33	6.20E-32
Cluster-15754.1371	1259.729133	0	12.827	4.69E-27	1.23E-25
Cluster-15754.2164	2148.729907	0.316012849	12.636	1.59E-17	2.44E-16
Cluster-15754.30769	2060.789847	0.310729564	12.576	4.12E-26	1.04E-24
Cluster-15754.2666	1025.21787	0	12.53	2.45E-25	5.93E-24
Cluster-15754.2718	7057.417339	1.253484826	12.457	1.49E-40	6.72E-39
Cluster-15754.1568	973.3182876	0	12.455	3.55E-25	8.55E-24
Cluster-15754.30235	908.6469851	0	12.356	9.35E-24	2.08E-22
Cluster-15754.30599	878.4488479	0	12.308	9.83E-25	2.31E-23
Cluster-15754.30354	865.5326415	0	12.286	1.48E-24	3.43E-23
Cluster-15754.1483	864.7135632	0	12.284	1.01E-24	2.37E-23
Cluster-15754.29791	855.9505596	0	12.27	4.05E-24	9.17E-23
Cluster-15754.29299	790.7839284	0	12.156	3.58E-22	7.25E-21
Cluster-15754.29285	1400.729571	0.315488801	12.019	1.47E-23	3.25E-22
Cluster-15754.2779	1383.929281	0.310729564	12.001	4.96E-24	1.12E-22
Cluster-15754.29374	685.7821398	0	11.95	1.79E-23	3.91E-22
Cluster-15754.29541	679.4205091	0	11.937	1.43E-22	2.96E-21
Cluster-15754.30779	1312.084293	0.310729564	11.924	4.47E-22	9.02E-21
Cluster-15754.31101	655.3202953	0	11.885	1.10E-22	2.29E-21
Cluster-15754.2734	1233.038453	0.316012849	11.835	3.56E-21	6.80E-20
Cluster-15754.30691	620.0427291	0	11.805	5.03E-21	9.52E-20
Cluster-15754.2047	1972.000245	0.63150165	11.616	3.23E-28	8.88E-27
Cluster-15754.29316	5904.250761	1.893456852	11.61	1.24E-26	3.19E-25
Cluster-15754.2269	1944.468158	0.626742413	11.596	2.48E-29	7.19E-28
Cluster-15754.2295	520.9920231	0	11.553	3.21E-21	6.15E-20
Cluster-15754.2701	966.3666823	0.310729564	11.483	5.25E-22	1.05E-20
Cluster-15754.1515	494.4317784	0	11.478	3.58E-20	6.43E-19
Cluster-15754.2353	461.9700947	0	11.38	1.03E-20	1.90E-19
Cluster-15754.29279	5809.296834	2.204186416	11.368	8.14E-92	1.67E-89
Cluster-15754.197	457.6217891	0	11.366	3.21E-20	5.78E-19
Cluster-15754.30825	445.3261088	0	11.327	2.11E-20	3.85E-19
Cluster-15754.1936	837.2859575	0.315488801	11.277	1.24E-20	2.29E-19
Cluster-15754.2339	2244.739138	0.946466402	11.218	9.44E-40	4.14E-38
Cluster-15754.29306	13453.03128	5.996383404	11.133	1.94E-20	3.55E-19
Cluster-15754.2560	2078.069405	0.936947928	11.107	5.57E-39	2.37E-37
Cluster-15754.31095	741.9712486	0.316012849	11.102	1.05E-19	1.83E-18
Cluster-15754.31213	2051.529263	0.948038547	11.085	2.90E-20	5.24E-19
Cluster-15754.31611	354.8646532	0	11	7.31E-20	1.29E-18
Cluster-15754.2455	2448.164933	1.257195965	10.928	3.09E-49	1.87E-47
Cluster-15754.7	334.5147843	0	10.915	1.03E-19	1.81E-18
Cluster-15754.29591	641.9589699	0.310729564	10.893	2.93E-19	5.00E-18
Cluster-15754.29819	1193.032167	0.630977601	10.891	5.05E-26	1.26E-24
Cluster-15754.2405	1782.602679	0.932188692	10.889	3.16E-24	7.21E-23
Cluster-624.0	328.2222804	0	10.887	1.21E-19	2.11E-18
Cluster-15754.30728	327.0059511	0	10.882	2.88E-19	4.92E-18
Cluster-15754.31678	314.9445067	0	10.827	7.22E-19	1.21E-17
Cluster-15754.2457	612.7294538	0.315488801	10.826	2.14E-17	3.27E-16
Cluster-15754.30444	314.4268419	0	10.825	1.31E-18	2.16E-17
Cluster-15754.560	310.6123871	0	10.808	1.56E-18	2.55E-17
Cluster-15754.29498	573.8064511	0.316012849	10.731	2.27E-18	3.68E-17
Cluster-15754.645	293.7246371	0	10.727	2.31E-16	3.28E-15
Cluster-15754.29252	290.1741259	0	10.709	1.31E-18	2.16E-17
Cluster-15754.31835	284.3382792	0	10.68	2.50E-18	4.04E-17
Cluster-15754.31838	283.0286359	0	10.673	1.31E-18	2.16E-17
Cluster-15754.1028	275.1021024	0	10.632	4.10E-18	6.54E-17
Cluster-15754.29366	273.8650791	0	10.626	3.42E-18	5.49E-17
Cluster-15754.29501	985.7805891	0.632025698	10.616	8.22E-24	1.83E-22
Cluster-15754.30049	268.8308341	0	10.599	1.60E-18	2.63E-17
Cluster-552.0	265.9192411	0	10.583	3.28E-17	4.95E-16
Cluster-15754.1972	265.097701	0	10.579	2.30E-10	2.05E-09
Cluster-15754.29292	261.6237657	0	10.559	5.45E-17	8.08E-16
Cluster-15754.26829	11099.86314	7.543657041	10.524	1.70E-216	3.87E-213
Cluster-15754.30372	242.5239362	0	10.451	6.14E-18	9.68E-17
Cluster-411.0	239.3441738	0	10.431	7.58E-18	1.19E-16
Cluster-15754.30167	238.7800348	0	10.428	2.86E-16	4.04E-15
Cluster-15754.2369	850.3522725	0.632025698	10.403	6.16E-23	1.30E-21
Cluster-15754.30407	230.3650632	0	10.377	1.72E-16	2.48E-15
Cluster-15754.1046	228.0279619	0	10.361	4.20E-17	6.28E-16
Cluster-15754.31812	226.0923616	0	10.349	6.46E-17	9.52E-16
Cluster-15754.31775	225.8108703	0	10.347	1.83E-16	2.63E-15
Cluster-15754.30611	221.1011312	0	10.317	1.21E-17	1.87E-16
Cluster-15754.1411	218.5584272	0	10.301	4.70E-17	6.99E-16
Cluster-15754.29806	213.2094903	0	10.265	1.79E-09	1.48E-08
Cluster-15754.1272	212.5189479	0	10.26	2.20E-16	3.14E-15
Cluster-173.0	212.0158117	0	10.256	2.13E-15	2.83E-14
Cluster-15754.31078	209.1951519	0	10.237	6.68E-17	9.84E-16
Cluster-15754.32257	209.139808	0	10.237	2.61E-14	3.19E-13
Cluster-835.0	207.9978602	0	10.229	2.49E-17	3.78E-16
Cluster-15754.2901	752.6944442	0.630977601	10.227	4.96E-23	1.06E-21
Cluster-15754.2443	204.5462669	0	10.204	1.03E-16	1.50E-15
Cluster-15754.30259	203.471969	0	10.197	4.17E-17	6.23E-16
Cluster-360.0	202.5990168	0	10.192	7.99E-17	1.17E-15
Cluster-15754.30446	730.2028273	0.626742413	10.183	5.29E-22	1.06E-20
Cluster-15754.2695	199.5425927	0	10.17	8.31E-16	1.14E-14
Cluster-1002.0	195.9432878	0	10.143	9.36E-17	1.37E-15
Cluster-762.0	195.3082495	0	10.138	7.83E-17	1.15E-15
Cluster-15754.30409	190.5255249	0	10.102	1.10E-16	1.59E-15
Cluster-15754.1403	190.5819425	0	10.102	2.37E-16	3.37E-15
Cluster-2472.0	363.1408424	0.310729564	10.071	1.00E-15	1.37E-14
Cluster-15754.2362	1349.49755	1.263527347	10.066	2.02E-19	3.48E-18
Cluster-15754.29221	669.8878251	0.626218364	10.059	7.11E-19	1.19E-17
Cluster-15754.303	178.1072129	0	10.006	3.91E-15	5.07E-14
Cluster-15754.608	177.8865642	0	10.004	2.45E-14	3.00E-13
Cluster-15754.947	644.8011484	0.632025698	10.003	4.69E-22	9.43E-21
Cluster-344.0	177.6965012	0	10.001	2.25E-15	2.97E-14
Cluster-15754.403	175.7830891	0	9.9855	6.64E-16	9.16E-15
Cluster-15754.2871	340.8925042	0.316012849	9.9798	1.38E-16	1.99E-15
Cluster-15754.29507	171.1074436	0	9.9472	7.85E-16	1.08E-14
Cluster-15754.1013	169.3099301	0	9.9323	1.03E-15	1.40E-14
Cluster-15754.29276	607.4209516	0.632025698	9.9166	2.61E-19	4.47E-18
Cluster-15754.32188	323.5077201	0.315488801	9.9047	1.92E-15	2.56E-14
Cluster-15754.1522	163.8429224	0	9.8846	4.04E-16	5.65E-15
Cluster-15754.268	163.2570947	0	9.8799	1.68E-13	1.94E-12
Cluster-15754.32512	160.8923563	0	9.8585	6.23E-16	8.61E-15
Cluster-15754.1334	1160.750289	1.252436729	9.8521	1.33E-37	5.39E-36
Cluster-15754.2294	156.7163036	0	9.82	8.69E-16	1.19E-14
Cluster-15754.29721	154.6314293	0	9.8021	4.54E-15	5.86E-14
Cluster-15754.2507	1314.625878	1.558931105	9.7103	4.46E-44	2.24E-42
Cluster-15754.2009	514.2314855	0.621459128	9.6779	2.43E-19	4.17E-18
Cluster-15754.2450	1766.050183	2.189908706	9.6506	3.53E-53	2.41E-51
Cluster-15754.1714	269.1165533	0.315488801	9.6384	1.03E-14	1.30E-13
Cluster-15754.30527	137.2583597	0	9.6297	6.63E-15	8.48E-14
Cluster-15754.2451	136.8387169	0	9.6254	3.98E-15	5.17E-14
Cluster-845.0	136.5571786	0	9.6223	2.07E-12	2.20E-11
Cluster-15754.2622	737.0571833	0.937471977	9.6121	5.57E-28	1.52E-26
Cluster-15754.32044	135.3288067	0	9.6083	5.97E-15	7.66E-14
Cluster-15754.31359	134.3016639	0	9.5983	1.11E-11	1.11E-10
Cluster-15754.30168	478.9941105	0.630977601	9.5741	9.78E-19	1.62E-17
Cluster-15754.30411	130.7071803	0	9.5591	2.43E-14	2.98E-13
Cluster-584.0	128.7313325	0	9.5373	1.92E-14	2.37E-13
Cluster-15754.2655	245.934357	0.315488801	9.5087	3.28E-15	4.28E-14
Cluster-508.0	125.4415183	0	9.4999	2.15E-14	2.65E-13
Cluster-237.0	125.3421038	0	9.498	1.66E-13	1.91E-12
Cluster-15754.32241	125.0608146	0	9.4954	4.93E-12	5.10E-11
Cluster-15754.2420	2042.338282	2.839923253	9.4923	9.28E-18	1.45E-16
Cluster-582.0	124.1545259	0	9.4847	1.96E-14	2.42E-13
Cluster-720.0	123.984212	0	9.4832	1.39E-14	1.73E-13
Cluster-15754.31688	123.020262	0	9.4716	1.48E-13	1.71E-12
Cluster-15754.29376	26698.92313	37.85191772	9.4618	3.71E-45	1.95E-43
Cluster-941.0	120.3770711	0	9.4397	2.17E-14	2.67E-13
Cluster-15754.32062	119.1952736	0	9.4252	5.60E-14	6.69E-13
Cluster-15754.959	230.2196193	0.315488801	9.4133	6.74E-14	7.99E-13
Cluster-15754.29800	117.7717357	0	9.4089	6.18E-14	7.35E-13
Cluster-981.0	117.534815	0	9.4053	0.016086	0.049638
Cluster-766.0	116.5816881	0	9.3938	5.80E-05	0.00028688
Cluster-518.0	116.038458	0	9.387	2.01E-14	2.48E-13
Cluster-15754.32083	114.3701634	0	9.366	2.91E-14	3.54E-13
Cluster-15754.1605	110.6526213	0	9.3183	7.78E-14	9.18E-13
Cluster-1258.0	108.8361185	0	9.2951	1.95E-11	1.91E-10
Cluster-1300.0	211.6468901	0.316012849	9.2926	8.10E-13	8.87E-12
Cluster-15754.30572	787.1066111	1.263003299	9.2908	1.60E-35	5.99E-34
Cluster-15754.820	108.4830682	0	9.2898	5.60E-05	0.00027712
Cluster-15754.2327	108.3932977	0	9.2883	6.99E-14	8.28E-13
Cluster-694.0	108.2443603	0	9.2863	2.09E-13	2.39E-12
Cluster-15754.32207	107.6730612	0	9.2785	1.72E-13	1.98E-12
Cluster-15754.1012	107.2054352	0	9.2726	9.66E-14	1.13E-12
Cluster-340.0	106.9842237	0	9.2699	5.06E-14	6.06E-13
Cluster-15754.29869	106.7114158	0	9.2667	1.66E-13	1.92E-12
Cluster-15754.1731	106.7570474	0	9.2666	7.28E-14	8.61E-13
Cluster-15754.30520	206.9780553	0.315488801	9.2605	3.27E-14	3.97E-13
Cluster-15754.2524	105.8587613	0	9.2543	6.58E-14	7.82E-13
Cluster-161.0	105.2818647	0	9.2458	2.40E-13	2.73E-12
Cluster-667.0	104.9736484	0	9.2424	7.11E-14	8.43E-13
Cluster-1270.0	104.9601614	0	9.2422	8.38E-14	9.86E-13
Cluster-15754.29254	104.3631322	0	9.2335	1.21E-13	1.40E-12
Cluster-15754.993	103.0685172	0	9.2166	1.57E-13	1.81E-12
Cluster-15754.1940	102.0651186	0	9.2013	1.93E-13	2.21E-12
Cluster-15754.1562	197.5471444	0.316012849	9.193	2.92E-14	3.55E-13
Cluster-15754.29522	5389.415871	9.447156414	9.1592	3.14E-192	4.45E-189
Cluster-15754.2456	1955.547223	3.448152768	9.1449	9.80E-90	1.92E-87
Cluster-295.0	97.70225027	0	9.1385	2.62E-13	2.98E-12
Cluster-15754.30604	353.6080344	0.630977601	9.1364	1.90E-17	2.91E-16
Cluster-15754.31197	97.48078971	0	9.1347	3.21E-13	3.61E-12
Cluster-2355.0	351.0758318	0.626742413	9.1265	2.35E-18	3.80E-17
Cluster-15754.2543	524.4994164	0.936947928	9.1258	2.31E-07	1.54E-06
Cluster-15754.1861	187.317278	0.316012849	9.1157	1.27E-12	1.37E-11
Cluster-1061.1	95.99775316	0	9.1124	6.57E-13	7.24E-12
Cluster-15754.1276	186.0464216	0.315488801	9.107	1.29E-13	1.49E-12
Cluster-15754.31300	95.10614333	0	9.1008	7.05E-12	7.20E-11
Cluster-15754.782	94.33376543	0	9.0889	3.58E-12	3.75E-11
Cluster-15754.1524	507.9198822	0.94699045	9.0733	2.13E-20	3.87E-19
Cluster-15754.29398	672.6432306	1.263003299	9.0641	4.80E-32	1.56E-30
Cluster-15754.32184	92.17602367	0	9.0558	5.32E-13	5.90E-12
Cluster-286.0	91.87397275	0	9.0501	2.83E-13	3.19E-12
Cluster-1049.0	90.31562964	0	9.0261	6.51E-13	7.17E-12
Cluster-15754.30265	88.57776194	0	8.9984	1.55E-12	1.67E-11
Cluster-15754.30440	88.58430728	0	8.9982	2.70E-10	2.40E-09
Cluster-15754.32502	87.89745914	0	8.9864	4.50E-12	4.67E-11
Cluster-15754.30117	170.2008071	0.315488801	8.9785	4.36E-12	4.53E-11
Cluster-15754.763	168.946954	0.316012849	8.9675	3.58E-13	4.01E-12
Cluster-183.0	86.66138213	0	8.9659	1.12E-12	1.21E-11
Cluster-645.0	86.5687442	0	8.9645	5.51E-13	6.10E-12
Cluster-695.0	86.19441924	0	8.9577	6.14E-13	6.78E-12
Cluster-15754.1273	85.85581647	0	8.9517	5.98E-11	5.64E-10
Cluster-15754.30956	165.8623946	0.316012849	8.9412	2.93E-13	3.31E-12
Cluster-15754.421	85.14408059	0	8.9409	6.61E-11	6.22E-10
Cluster-375.0	84.30211183	0	8.927	5.99E-12	6.15E-11
Cluster-15754.2630	6550.24966	13.49087593	8.9231	4.23E-43	2.07E-41
Cluster-15754.2881	4232.00894	8.84207119	8.9031	1.35E-07	9.23E-07
Cluster-801.0	81.71038147	0	8.8815	1.10E-10	1.01E-09
Cluster-15754.29425	442.3899206	0.947514499	8.875	5.47E-24	1.23E-22
Cluster-15754.1017	294.6151198	0.630977601	8.8727	7.54E-16	1.04E-14
Cluster-15754.2930	3075.212463	6.599853682	8.865	2.34E-142	1.37E-139
Cluster-15754.151	79.79689829	0	8.8478	2.81E-12	2.96E-11
Cluster-15754.30864	577.7127171	1.252436729	8.847	7.70E-15	9.80E-14
Cluster-972.0	78.70651278	0	8.8276	2.00E-12	2.13E-11
Cluster-888.0	78.58037331	0	8.8245	1.04E-11	1.05E-10
Cluster-15754.2333	1266.979732	2.811891882	8.8089	2.53E-63	2.35E-61
Cluster-15754.249	150.5236411	0.310729564	8.8012	1.28E-11	1.28E-10
Cluster-2584.0	420.1213252	0.937471977	8.8006	2.94E-24	6.72E-23
Cluster-15754.672	149.9786401	0.316012849	8.7952	6.01E-13	6.64E-12
Cluster-763.0	76.78529388	0	8.7911	3.67E-12	3.84E-11
Cluster-883.0	76.56275609	0	8.788	2.94E-10	2.60E-09
Cluster-945.0	75.39830776	0	8.7651	0.00044272	0.0019018
Cluster-872.0	75.21371282	0	8.7622	1.96E-10	1.76E-09
Cluster-15754.2374	1904.702507	4.388811836	8.7592	6.01E-93	1.25E-90
Cluster-15754.1967	667.8297203	1.573732863	8.7316	7.51E-31	2.34E-29
Cluster-15754.31231	73.47031227	0	8.7271	4.22E-12	4.39E-11
Cluster-15754.30092	73.28866733	0	8.7239	2.34E-11	2.28E-10
Cluster-15754.30101	264.4533225	0.621459128	8.718	5.83E-16	8.08E-15
Cluster-866.0	72.75799578	0	8.7143	3.81E-09	3.05E-08
Cluster-15754.24131	28686.73081	68.57500151	8.7083	3.15E-31	9.97E-30
Cluster-802.0	72.47277815	0	8.708	3.78E-12	3.95E-11
Cluster-15754.1485	70.93577585	0	8.6768	1.01E-11	1.02E-10
Cluster-15754.29910	70.63566243	0	8.6719	4.33E-11	4.13E-10
Cluster-15754.2127	70.43105295	0	8.6661	1.07E-11	1.07E-10
Cluster-15754.29769	509.9037025	1.258244062	8.6639	1.10E-14	1.39E-13
Cluster-15754.29504	2553.524599	6.315016495	8.6612	1.93E-21	3.74E-20
Cluster-15754.29339	1010.818241	2.500114221	8.6537	2.42E-44	1.24E-42
Cluster-422.0	69.46117373	0	8.6456	2.52E-11	2.46E-10
Cluster-1021.0	69.37024206	0	8.6455	8.04E-12	8.17E-11
Cluster-1052.0	69.18173799	0	8.6412	1.88E-11	1.85E-10
Cluster-947.0	69.18632804	0	8.6399	3.89E-11	3.72E-10
Cluster-15754.248	68.86585072	0	8.6339	7.25E-12	7.40E-11
Cluster-1008.0	68.3333904	0	8.624	1.67E-09	1.38E-08
Cluster-2017.0	133.0250775	0.310729564	8.6219	2.48E-12	2.63E-11
Cluster-369.0	67.69296796	0	8.61	1.69E-11	1.66E-10
Cluster-625.0	66.89204077	0	8.5935	3.69E-11	3.53E-10
Cluster-145.0	66.54086319	0	8.5842	1.13E-11	1.13E-10
Cluster-15754.32662	66.36763489	0	8.5801	1.48E-11	1.46E-10
Cluster-15754.31697	65.95316275	0	8.5711	9.19E-10	7.81E-09
Cluster-15754.29411	65.84302839	0	8.5702	5.11E-11	4.84E-10
Cluster-276.0	64.983497	0	8.5502	3.13E-08	2.29E-07
Cluster-538.0	64.64751266	0	8.5423	4.21E-10	3.69E-09
Cluster-15754.2908	1508.952973	4.101878455	8.524	2.59E-09	2.11E-08
Cluster-1035.0	62.88437723	0	8.5041	9.79E-11	9.07E-10
Cluster-15754.596	62.85085791	0	8.5024	4.49E-11	4.27E-10
Cluster-15754.30252	62.73610288	0	8.4993	4.67E-11	4.44E-10
Cluster-15754.2809	2830.53014	7.8205479	8.4986	4.76E-20	8.49E-19
Cluster-15754.29229	7607.887249	21.08426433	8.4966	6.90E-164	6.23E-161
Cluster-15754.2760	904.4621812	2.524958501	8.4913	5.95E-56	4.47E-54
Cluster-15754.7426	120.8437509	0.310729564	8.4837	0.0060825	0.020927
Cluster-15754.2580	333.6994935	0.932188692	8.4692	1.49E-22	3.08E-21
Cluster-987.0	60.91181102	0	8.4579	3.16E-08	2.31E-07
Cluster-353.0	60.83488074	0	8.4553	1.25E-10	1.15E-09
Cluster-481.0	60.08344734	0	8.4377	2.57E-09	2.09E-08
Cluster-661.0	60.03070756	0	8.4363	2.88E-11	2.79E-10
Cluster-875.0	58.33961491	0	8.3954	6.45E-10	5.56E-09
Cluster-475.0	58.39995947	0	8.3952	1.69E-10	1.53E-09
Cluster-15754.29404	838.2966852	2.50063827	8.3865	2.49E-14	3.04E-13
Cluster-243.0	57.93559723	0	8.3851	4.42E-11	4.21E-10
Cluster-15754.3206	1579.564443	4.734428202	8.3839	3.59E-17	5.39E-16
Cluster-575.0	57.7036822	0	8.3781	4.75E-10	4.14E-09
Cluster-923.0	57.3697179	0	8.3706	4.82E-11	4.57E-10
Cluster-15754.2048	207.0092408	0.621459128	8.3658	1.62E-14	2.01E-13
Cluster-224.0	56.79608506	0	8.3552	1.10E-10	1.01E-09
Cluster-539.0	56.41266253	0	8.3469	1.35E-10	1.24E-09
Cluster-15754.29280	4471.499688	13.87295125	8.3357	6.21E-142	3.50E-139
Cluster-15754.31649	55.75383149	0	8.3302	1.46E-09	1.22E-08
Cluster-15754.1580	201.4549971	0.632025698	8.3252	3.45E-15	4.49E-14
Cluster-15754.32165	55.49270404	0	8.324	4.99E-09	3.96E-08
Cluster-15754.2031	704.9270896	2.208421604	8.3199	9.17E-09	7.07E-08
Cluster-218.0	54.90173983	0	8.3073	7.82E-11	7.29E-10
Cluster-15754.25684	15141.91452	48.17071941	8.2964	1.17E-37	4.76E-36
Cluster-15754.31788	492.7345397	1.573208814	8.2913	0.00020019	0.00091046
Cluster-296.0	54.05652507	0	8.2844	9.85E-11	9.11E-10
Cluster-274.0	53.96683713	0	8.2833	1.75E-09	1.45E-08
Cluster-15754.29535	584.9965384	1.869660668	8.2793	4.69E-36	1.79E-34
Cluster-323.0	53.77979028	0	8.2783	8.83E-09	6.82E-08
Cluster-15754.365	53.36947631	0	8.2676	2.40E-10	2.14E-09
Cluster-7691.0	103.8703387	0.315488801	8.2655	2.24E-11	2.19E-10
Cluster-1221.0	103.5758926	0.316012849	8.2609	1.05E-07	7.25E-07
Cluster-15754.2410	770.6075838	2.519675216	8.26	2.61E-46	1.44E-44
Cluster-210.0	53.17870317	0	8.2599	2.55E-09	2.08E-08
Cluster-15754.31291	103.4542913	0.316012849	8.2598	2.83E-11	2.74E-10
Cluster-6289.0	103.04088	0.315488801	8.2546	2.56E-10	2.28E-09
Cluster-15754.2548	287.3821933	0.937471977	8.2527	4.70E-21	8.93E-20
Cluster-15754.30230	102.6501181	0.310729564	8.2487	2.32E-11	2.26E-10
Cluster-15754.30115	1337.484822	4.406757885	8.2484	9.24E-84	1.52E-81
Cluster-570.0	52.54281888	0	8.2448	3.52E-09	2.83E-08
Cluster-1655.0	101.6445167	0.310729564	8.2344	5.40E-10	4.69E-09
Cluster-15754.859	52.17543557	0	8.2331	5.52E-10	4.79E-09
Cluster-15754.30783	188.8265606	0.63150165	8.2315	1.08E-14	1.36E-13
Cluster-15754.32366	51.99435345	0	8.2292	1.56E-10	1.42E-09
Cluster-15754.29723	559.415856	1.874943954	8.2151	1.56E-32	5.13E-31
Cluster-15754.30490	51.43051194	0	8.2142	2.27E-09	1.86E-08
Cluster-15754.1409	747.045078	2.527054695	8.2112	3.05E-17	4.60E-16
Cluster-488.0	50.97557883	0	8.2006	3.54E-10	3.12E-09
Cluster-15754.2787	6156.570671	21.02130336	8.1933	1.84E-201	3.02E-198
Cluster-179.0	49.58966994	0	8.1601	2.09E-09	1.72E-08
Cluster-1075.1	49.61157357	0	8.16	1.12E-09	9.46E-09
Cluster-8492.0	96.28696244	0.315488801	8.1556	2.06E-09	1.70E-08
Cluster-15754.32486	624.6490832	2.185149469	8.151	3.67E-44	1.85E-42
Cluster-16580.0	177.7283982	0.626218364	8.1452	1.81E-12	1.94E-11
Cluster-252.0	47.96690662	0	8.1126	1.07E-09	9.03E-09
Cluster-15754.22449	60739.95832	219.5749209	8.1118	2.29E-26	5.84E-25
Cluster-544.0	47.30119867	0	8.0924	4.44E-10	3.88E-09
Cluster-592.0	47.01760477	0	8.0846	1.03E-08	7.92E-08
Cluster-724.0	46.78421474	0	8.0756	5.60E-09	4.41E-08
Cluster-1128.0	90.44766763	0.316012849	8.0654	1.54E-07	1.05E-06
Cluster-15754.30475	90.24297562	0.316012849	8.0619	1.70E-08	1.28E-07
Cluster-459.0	45.98320503	0	8.0527	6.36E-08	4.50E-07
Cluster-15754.914	46.00071924	0	8.051	1.04E-09	8.77E-09
Cluster-15754.2218	499.089842	1.874943954	8.0492	7.99E-38	3.27E-36
Cluster-15754.29422	1309.80636	5.021885631	8.026	1.27E-82	2.03E-80
Cluster-15754.31608	45.09187835	0	8.0238	7.99E-10	6.83E-09
Cluster-15754.29488	87.77466598	0.315488801	8.0218	2.94E-09	2.38E-08
Cluster-15754.2431	1217.733994	4.71010797	8.014	1.73E-69	1.92E-67
Cluster-524.0	44.75948936	0	8.013	1.43E-09	1.19E-08
Cluster-15754.2796	809.2137426	3.157508248	8.0084	1.91E-52	1.28E-50
Cluster-15754.2562	86.87810391	0.315488801	8.0073	1.24E-10	1.13E-09
Cluster-15754.1870	44.50139443	0	8.0053	1.86E-09	1.53E-08
Cluster-707.0	44.12470008	0	7.9912	1.04E-09	8.74E-09
Cluster-761.0	43.92317154	0	7.986	9.26E-06	5.08E-05
Cluster-15754.2672	318.2135429	1.257195965	7.9844	1.03E-25	2.54E-24
Cluster-15754.2309	158.9754784	0.630977601	7.9816	1.33E-09	1.11E-08
Cluster-838.0	43.73498126	0	7.9803	5.12E-09	4.06E-08
Cluster-1131.0	84.77399633	0.316012849	7.972	1.38E-10	1.26E-09
Cluster-15754.2938	4324.557938	17.27355445	7.9678	2.87E-147	1.85E-144
Cluster-651.0	42.99171547	0	7.954	1.71E-09	1.42E-08
Cluster-421.0	42.18989389	0	7.9281	4.32E-09	3.45E-08
Cluster-15754.1375	82.06918162	0.316012849	7.9261	4.67E-10	4.07E-09
Cluster-15754.2558	223.4806473	0.932188692	7.8908	2.02E-19	3.48E-18
Cluster-15754.30734	967.8068707	4.098691364	7.8887	2.00E-71	2.34E-69
Cluster-10072.0	79.86042411	0.315488801	7.8872	1.02E-09	8.59E-09
Cluster-15754.944	297.282223	1.258244062	7.8862	2.53E-25	6.13E-24
Cluster-15754.2697	40.95504283	0	7.8841	1.82E-08	1.36E-07
Cluster-15754.1643	1178.958315	5.045157766	7.873	2.55E-66	2.60E-64
Cluster-433.0	40.5503798	0	7.8708	2.93E-09	2.37E-08
Cluster-15754.580	40.51833548	0	7.8686	2.21E-09	1.81E-08
Cluster-15754.1575	40.18235114	0	7.8567	1.65E-08	1.25E-07
Cluster-15754.1061	361.4098501	1.573208814	7.8463	7.33E-31	2.28E-29
Cluster-148.0	39.73483998	0	7.8408	3.92E-09	3.13E-08
Cluster-1668.0	143.1671451	0.626742413	7.8333	1.55E-11	1.54E-10
Cluster-1701.0	39.3661304	0	7.8286	4.21E-09	3.36E-08
Cluster-15754.2840	1212.43371	5.333139243	7.8272	8.88E-87	1.61E-84
Cluster-15754.30875	39.20189936	0	7.822	3.40E-09	2.74E-08
Cluster-15754.31122	39.05385626	0	7.8158	5.52E-09	4.36E-08
Cluster-15754.1588	141.2913088	0.626742413	7.8131	2.85E-13	3.23E-12
Cluster-15754.29335	1550.012535	6.892594396	7.812	1.74E-24	4.02E-23
Cluster-15754.2351	847.5691029	3.789009897	7.8113	5.52E-51	3.54E-49
Cluster-1028.0	38.81194928	0	7.8076	6.66E-09	5.21E-08
Cluster-15754.1018	210.8805936	0.937471977	7.8068	7.94E-16	1.09E-14
Cluster-1011.0	38.52958133	0	7.7973	1.20E-07	8.27E-07
Cluster-15754.2873	1041.260469	4.722770734	7.7875	8.39E-63	7.63E-61
Cluster-408.0	37.96729734	0	7.7762	1.80E-08	1.35E-07
Cluster-1192.0	137.8975725	0.632025698	7.7757	4.90E-09	3.89E-08
Cluster-796.0	37.92413542	0	7.7744	7.41E-08	5.22E-07
Cluster-807.0	37.85308735	0	7.7722	1.85E-08	1.39E-07
Cluster-6557.0	73.71311364	0.315488801	7.7697	7.56E-10	6.48E-09
Cluster-1024.0	37.78384584	0	7.7694	5.53E-08	3.94E-07
Cluster-856.0	37.36307739	0	7.7518	5.90E-09	4.64E-08
Cluster-15754.3985	1010.035527	4.696354309	7.7456	2.02E-53	1.39E-51
Cluster-15754.213	71.12666709	0.315488801	7.7197	1.30E-09	1.09E-08
Cluster-420.0	36.24865011	0	7.7093	3.71E-08	2.69E-07
Cluster-328.0	36.06586173	0	7.7005	6.87E-09	5.37E-08
Cluster-239.0	36.08541377	0	7.7004	4.49E-07	2.89E-06
Cluster-15754.32047	35.87825206	0	7.6926	2.17E-08	1.62E-07
Cluster-15754.529	323.1445127	1.5784921	7.6841	1.20E-24	2.79E-23
Cluster-708.0	35.53595364	0	7.6786	1.48E-08	1.12E-07
Cluster-15754.738	35.45266231	0	7.6747	3.61E-08	2.62E-07
Cluster-15754.2811	12025.89485	58.94574332	7.672	1.92E-160	1.62E-157
Cluster-15754.2915	768.4354557	3.772635993	7.6713	7.20E-56	5.40E-54
Cluster-230.0	35.32642254	0	7.6708	7.84E-09	6.10E-08
Cluster-997.0	35.13071	0	7.6624	2.86E-08	2.10E-07
Cluster-619.0	34.95681857	0	7.6571	1.18E-08	9.05E-08
Cluster-15754.2680	1137.31946	5.659718662	7.6519	4.63E-59	3.79E-57
Cluster-15754.2754	34.78302745	0	7.6479	1.37E-08	1.04E-07
Cluster-335.0	34.08756205	0	7.6207	3.95E-06	2.27E-05
Cluster-536.0	33.95815881	0	7.6137	1.21E-08	9.20E-08
Cluster-15754.2947	1107.064614	5.659718662	7.613	5.99E-82	9.38E-80
Cluster-999.0	33.83553216	0	7.6097	4.15E-07	2.69E-06
Cluster-966.0	33.8124851	0	7.6081	1.69E-07	1.14E-06
Cluster-15754.30185	33.79122681	0	7.606	2.35E-08	1.74E-07
Cluster-271.0	33.77503887	0	7.6054	2.62E-08	1.93E-07
Cluster-812.0	33.71984717	0	7.6046	1.45E-08	1.10E-07
Cluster-15754.767	122.2310863	0.632025698	7.6036	7.53E-11	7.03E-10
Cluster-822.0	33.66801956	0	7.6014	7.38E-08	5.19E-07
Cluster-924.0	33.07427186	0	7.5751	2.45E-08	1.82E-07
Cluster-334.0	33.00559317	0	7.5738	1.70E-08	1.28E-07
Cluster-15754.1885	64.20800405	0.310729564	7.5722	2.24E-09	1.84E-08
Cluster-655.0	32.51132474	0	7.5526	3.15E-08	2.30E-07
Cluster-540.0	32.46579343	0	7.5494	1.81E-08	1.36E-07
Cluster-15754.1740	293.6658664	1.573732863	7.547	3.62E-28	9.93E-27
Cluster-5156.0	176.0280108	0.946466402	7.5441	4.98E-16	6.93E-15
Cluster-15754.29782	1524.027212	8.169875405	7.544	9.86E-125	4.07E-122
Cluster-668.0	32.27785219	0	7.5415	1.07E-07	7.40E-07
Cluster-9390.0	115.315189	0.63150165	7.5197	9.77E-12	9.86E-11
Cluster-963.0	31.76502643	0	7.5179	2.10E-08	1.57E-07
Cluster-1078.0	31.61665176	0	7.5116	1.16E-07	7.97E-07
Cluster-513.0	31.56719354	0	7.5094	3.78E-07	2.46E-06
Cluster-15754.949	61.44630917	0.315488801	7.5085	1.43E-08	1.08E-07
Cluster-864.0	31.21197095	0	7.4943	1.69E-07	1.14E-06
Cluster-15754.1021	31.26030353	0	7.494	3.43E-08	2.49E-07
Cluster-15754.2823	337.1328626	1.869660668	7.4904	3.90E-09	3.13E-08
Cluster-15754.2681	112.738089	0.630977601	7.4878	7.45E-12	7.60E-11
Cluster-1048.0	30.97523462	0	7.4819	8.53E-08	5.96E-07
Cluster-15754.1823	1118.992364	6.280653742	7.4771	9.63E-79	1.36E-76
Cluster-8168.0	60.04901585	0.315488801	7.4744	1.77E-08	1.33E-07
Cluster-467.0	30.78908216	0	7.474	8.71E-08	6.08E-07
Cluster-744.0	30.5903371	0	7.4653	1.35E-07	9.21E-07
Cluster-15754.1857	59.5445242	0.315488801	7.4631	5.52E-09	4.36E-08
Cluster-176.0	30.54064762	0	7.4605	3.73E-08	2.70E-07
Cluster-15754.753	30.2447749	0	7.4477	2.68E-07	1.77E-06
Cluster-15754.2028	547.3247822	3.156984199	7.4436	1.80E-41	8.39E-40
Cluster-1133.0	109.0361721	0.632025698	7.4391	6.09E-12	6.25E-11
Cluster-1152.0	29.93183762	0	7.4338	1.76E-07	1.19E-06
Cluster-15754.2865	1737.447587	10.06385631	7.4329	7.83E-110	2.44E-107
Cluster-15754.32733	29.82458706	0	7.4265	9.86E-08	6.85E-07
Cluster-368.0	29.75534555	0	7.4233	4.49E-08	3.23E-07
Cluster-15754.29891	6811.960272	39.82833498	7.4176	2.97E-105	8.81E-103
Cluster-15625.0	29.13878204	0	7.3941	3.12E-07	2.05E-06
Cluster-15754.30169	473.427127	2.821410355	7.3879	3.28E-42	1.56E-40
Cluster-491.0	29.01860731	0	7.3874	5.14E-08	3.68E-07
Cluster-15754.29448	28.94003698	0	7.3851	1.96E-07	1.32E-06
Cluster-15754.754	259.7837435	1.568449578	7.3707	3.61E-22	7.31E-21
Cluster-15754.29364	931.1999162	5.634350334	7.3679	2.14E-10	1.92E-09
Cluster-380.0	28.3187347	0	7.3522	9.46E-08	6.58E-07
Cluster-15754.30627	409.960765	2.501162318	7.3516	1.67E-28	4.64E-27
Cluster-15754.1100	512.5855471	3.141134344	7.3507	3.49E-34	1.25E-32
Cluster-6827.0	55.02910524	0.315488801	7.3495	8.15E-09	6.32E-08
Cluster-15754.2802	460.3251417	2.827741737	7.3472	5.77E-34	2.05E-32
Cluster-1092.0	54.5861016	0.316012849	7.3379	1.91E-08	1.43E-07
Cluster-890.0	27.88921804	0	7.3306	8.34E-08	5.84E-07
Cluster-15754.1925	100.7987035	0.626218364	7.3265	1.43E-11	1.42E-10
Cluster-1077.0	27.71509536	0	7.3207	1.35E-07	9.21E-07
Cluster-581.0	27.67135283	0	7.3183	4.90E-05	0.00024426
Cluster-876.0	27.60088536	0	7.3153	1.03E-07	7.14E-07
Cluster-555.0	27.41024316	0	7.3058	1.10E-06	6.82E-06
Cluster-15754.30920	197.6595656	1.248201541	7.2985	4.74E-21	9.00E-20
Cluster-15754.28818	942.7408148	5.997955549	7.2978	3.62E-14	4.39E-13
Cluster-197.0	27.19564172	0	7.2943	1.04E-07	7.17E-07
Cluster-15754.1024	27.07424104	0	7.2884	1.49E-07	1.01E-06
Cluster-15754.2826	686.8301575	4.395143218	7.2872	8.37E-66	8.40E-64
Cluster-175.0	26.99036911	0	7.2823	5.41E-05	0.00026856
Cluster-15754.2414	146.714988	0.942231213	7.2821	1.08E-14	1.37E-13
Cluster-15754.330	26.93338863	0	7.2799	1.07E-07	7.41E-07
Cluster-15754.31335	26.81165638	0	7.2748	1.62E-06	9.81E-06
Cluster-15754.1168	52.23569761	0.316012849	7.2726	1.92E-08	1.44E-07
Cluster-15754.2341	1256.702616	8.174110593	7.2655	5.03E-89	9.61E-87
Cluster-15754.32604	241.2798744	1.558931105	7.264	3.18E-25	7.68E-24
Cluster-15754.924	51.82617771	0.316012849	7.2631	2.64E-08	1.94E-07
Cluster-15754.683	530.0433183	3.448152768	7.2626	1.87E-30	5.71E-29
Cluster-787.0	26.4202313	0	7.253	1.90E-07	1.28E-06
Cluster-15754.30103	2536.684465	16.66266189	7.2512	7.71E-140	4.21E-137
Cluster-1019.0	26.29523527	0	7.2467	2.80E-07	1.85E-06
Cluster-1082.0	26.2358854	0	7.2434	5.97E-07	3.80E-06
Cluster-15754.29579	1043.417673	6.911631343	7.2382	4.86E-81	7.43E-79
Cluster-15754.30800	378.8064164	2.524958501	7.2356	4.07E-38	1.68E-36
Cluster-437.0	26.06298867	0	7.2316	2.49E-07	1.66E-06
Cluster-238.0	26.01679423	0	7.231	2.69E-07	1.78E-06
Cluster-10464.1	25.90594832	0	7.2225	1.22E-06	7.48E-06
Cluster-15754.1296	140.6703203	0.946466402	7.2206	1.72E-13	1.98E-12
Cluster-15754.1663	374.4777483	2.527578743	7.2184	6.09E-34	2.16E-32
Cluster-15754.29713	187.0591183	1.252436729	7.2181	2.23E-20	4.06E-19
Cluster-871.0	25.78151511	0	7.2175	1.80E-07	1.21E-06
Cluster-15754.2447	139.743852	0.942231213	7.2118	1.51E-15	2.02E-14
Cluster-15754.30844	417.583059	2.821410355	7.2078	1.32E-30	4.05E-29
Cluster-1211.0	25.55972299	0	7.2044	5.72E-07	3.65E-06
Cluster-15754.29530	1434.811138	9.71823994	7.204	3.85E-101	1.01E-98
Cluster-15754.31297	138.9414676	0.942755262	7.2034	1.41E-15	1.90E-14
Cluster-659.0	25.45843716	0	7.198	7.54E-06	4.20E-05
Cluster-15754.32160	25.40897893	0	7.1951	1.52E-06	9.21E-06
Cluster-865.0	25.32051696	0	7.192	3.82E-07	2.48E-06
Cluster-8186.0	49.10249188	0.310729564	7.1856	8.22E-07	5.14E-06
Cluster-15754.30745	273.338587	1.889221663	7.1792	1.99E-23	4.34E-22
Cluster-15754.30668	181.5002845	1.257720014	7.1744	1.69E-20	3.10E-19
Cluster-16260.0	25.0415131	0	7.1738	3.30E-07	2.16E-06
Cluster-15754.31249	24.86795324	0	7.1647	2.27E-07	1.52E-06
Cluster-15754.32723	24.84424304	0	7.1646	2.84E-06	1.67E-05
Cluster-15754.31175	270.4413719	1.8939809	7.1644	5.07E-28	1.38E-26
Cluster-15754.32087	24.86165694	0	7.1644	2.42E-07	1.61E-06
Cluster-15754.1971	1748.322519	12.2754222	7.1565	9.82E-127	4.15E-124
Cluster-15754.2509	534.6755548	3.748315762	7.15	1.71E-40	7.68E-39
Cluster-17275.0	178.4397847	1.257720014	7.1496	5.72E-20	1.02E-18
Cluster-15754.2827	756.616748	5.350037195	7.146	1.28E-61	1.13E-59
Cluster-15754.2290	266.295256	1.8939809	7.1415	1.27E-21	2.50E-20
Cluster-8398.0	398.750715	2.811891882	7.1414	2.96E-35	1.10E-33
Cluster-15754.658	47.61415373	0.316012849	7.1391	3.43E-08	2.49E-07
Cluster-15754.32298	47.30063585	0.316012849	7.1296	4.62E-08	3.32E-07
Cluster-15754.2463	46.97207346	0.316012849	7.1212	1.01E-07	7.02E-07
Cluster-638.0	24.03138638	0	7.1161	1.40E-06	8.53E-06
Cluster-15754.2072	218.1496224	1.579540196	7.1154	1.11E-16	1.61E-15
Cluster-8841.0	217.7168256	1.579016148	7.114	5.07E-20	9.03E-19
Cluster-333.0	23.96247644	0	7.1108	4.17E-06	2.40E-05
Cluster-1211.1	23.89560431	0	7.1086	8.31E-07	5.20E-06
Cluster-15754.16342	40891.34929	296.9155674	7.1057	0	0
Cluster-15754.9192	1201.866137	8.747977355	7.1015	2.05E-07	1.37E-06
Cluster-846.0	23.76464355	0	7.0996	4.04E-07	2.62E-06
Cluster-434.0	23.62952462	0	7.0889	2.03E-06	1.21E-05
Cluster-15754.30273	298.872562	2.205234512	7.0854	2.54E-24	5.81E-23
Cluster-343.0	23.48946629	0	7.084	1.92E-06	1.15E-05
Cluster-537.0	23.47957465	0	7.0833	2.31E-06	1.36E-05
Cluster-15754.1939	45.7261048	0.315488801	7.0824	4.23E-08	3.05E-07
Cluster-15754.2458	1021.415536	7.552127417	7.0809	8.13E-55	5.90E-53
Cluster-15754.30708	127.2247686	0.937471977	7.0774	1.06E-13	1.24E-12
Cluster-15754.30392	169.5884358	1.258768111	7.0762	4.63E-18	7.36E-17
Cluster-603.0	23.40469997	0	7.0759	9.57E-07	5.95E-06
Cluster-15754.31990	23.16875772	0	7.0641	1.69E-06	1.02E-05
Cluster-211.0	23.15493916	0	7.0631	0.00011523	0.00054495
Cluster-15754.523	23.11659854	0	7.0611	1.80E-06	1.08E-05
Cluster-177.0	23.07050441	0	7.0549	9.10E-07	5.67E-06
Cluster-15754.2436	44.6488747	0.310729564	7.0481	6.18E-08	4.38E-07
Cluster-6168.0	44.61167752	0.315488801	7.0471	5.71E-07	3.64E-06
Cluster-15754.29587	22.89873333	0	7.0454	7.64E-06	4.24E-05
Cluster-229.0	22.84175285	0	7.0437	1.23E-06	7.52E-06
Cluster-778.0	22.86849557	0	7.0428	4.85E-05	0.00024207
Cluster-8398.1	22.85467702	0	7.0425	5.28E-07	3.38E-06
Cluster-15754.2692	245.5999949	1.874943954	7.0273	1.34E-21	2.63E-20
Cluster-15754.29918	244.6883883	1.885510524	7.0204	1.22E-27	3.30E-26
Cluster-15754.2227	772.2112156	5.943507752	7.0169	1.21E-62	1.09E-60
Cluster-15754.29405	487.7003792	3.778443327	7.0151	2.94E-51	1.90E-49
Cluster-15754.440	161.994191	1.252960777	7.0109	8.27E-18	1.29E-16
Cluster-15754.29243	1378.299418	10.70382833	7.0099	7.88E-40	3.47E-38
Cluster-15754.1051	161.2325166	1.252960777	7.0045	2.67E-19	4.58E-18
Cluster-15754.2956	765.8616551	5.967827984	7.0037	2.22E-77	3.02E-75
Cluster-15754.30355	22.22855343	0	7.0022	2.64E-06	1.55E-05
Cluster-15754.32639	22.22225713	0	7.0017	1.44E-06	8.74E-06
Cluster-15754.196	321.4169152	2.505397506	6.9997	5.28E-36	2.01E-34
Cluster-15754.1526	120.442617	0.942755262	6.9986	8.64E-14	1.02E-12
Cluster-15754.2778	22.10231366	0	6.9965	2.04E-06	1.22E-05
Cluster-8287.0	79.98273698	0.630977601	6.992	7.52E-09	5.85E-08
Cluster-15754.30607	479.2845601	3.764165617	6.9912	6.51E-50	4.04E-48
Cluster-15754.573	197.9733632	1.568973626	6.979	7.71E-16	1.06E-14
Cluster-219.0	21.82420419	0	6.976	1.35E-06	8.21E-06
Cluster-15754.29380	825.2543403	6.61465544	6.9667	1.49E-83	2.42E-81
Cluster-1273.0	21.64345364	0	6.9651	1.16E-06	7.11E-06
Cluster-15754.30031	391.6054998	3.132139919	6.9637	6.79E-29	1.92E-27
Cluster-7360.0	42.13659128	0.315488801	6.9631	7.02E-07	4.43E-06
Cluster-15754.31547	21.58769911	0	6.9616	1.69E-06	1.02E-05
Cluster-15754.30183	21.55835575	0	6.9577	1.08E-06	6.65E-06
Cluster-15754.29408	78.06521373	0.630977601	6.9558	7.14E-10	6.14E-09
Cluster-1038.0	21.49867432	0	6.9556	1.43E-05	7.67E-05
Cluster-15754.31144	21.48067981	0	6.9551	2.13E-06	1.26E-05
Cluster-804.0	21.52182169	0	6.954	4.50E-06	2.58E-05
Cluster-1039.0	21.38569028	0	6.9473	1.43E-06	8.71E-06
Cluster-249.0	21.36141725	0	6.9457	2.81E-06	1.65E-05
Cluster-15754.561	192.9982239	1.563690341	6.9416	4.40E-23	9.40E-22
Cluster-870.0	21.32307663	0	6.9416	3.57E-06	2.07E-05
Cluster-15754.1422	270.214972	2.205234512	6.9415	3.26E-30	9.85E-29
Cluster-15754.19780	21.26665898	0	6.9408	1.97E-05	0.00010355
Cluster-15754.857	115.2806102	0.941707165	6.9358	1.53E-12	1.65E-11
Cluster-11583.0	153.8047106	1.263003299	6.932	2.47E-09	2.01E-08
Cluster-1075.0	21.02901047	0	6.9231	1.97E-06	1.18E-05
Cluster-15754.1855	75.71247099	0.63150165	6.9134	3.00E-09	2.42E-08
Cluster-587.1	20.83207198	0	6.9107	2.03E-06	1.21E-05
Cluster-1054.1	20.75293882	0	6.9053	5.69E-06	3.21E-05
Cluster-15754.2540	602.3539877	5.036163341	6.9043	4.79E-49	2.88E-47
Cluster-15754.29745	112.4551405	0.932188692	6.901	4.34E-14	5.23E-13
Cluster-15754.29459	450.1326439	3.774208139	6.8991	1.51E-32	4.99E-31
Cluster-15754.1023	111.8368707	0.94699045	6.8901	5.88E-14	7.01E-13
Cluster-15754.1430	111.561231	0.947514499	6.8854	3.69E-12	3.86E-11
Cluster-6668.0	111.3610771	0.946466402	6.8842	1.93E-11	1.89E-10
Cluster-15754.31253	20.42210735	0	6.8785	5.44E-06	3.08E-05
Cluster-15754.2810	39.70784821	0.315488801	6.8781	3.61E-07	2.36E-06
Cluster-15754.30293	591.3034444	5.041446626	6.877	1.49E-36	5.77E-35
Cluster-16816.0	39.6937984	0.315488801	6.8767	3.76E-07	2.45E-06
Cluster-15754.1084	147.5455901	1.252960777	6.8758	2.07E-15	2.75E-14
Cluster-8663.0	110.557069	0.942231213	6.8739	2.90E-13	3.28E-12
Cluster-15754.28384	3380.051114	28.88678058	6.8704	7.69E-52	5.07E-50
Cluster-3042.0	39.50945251	0.315488801	6.8703	1.45E-07	9.86E-07
Cluster-15754.2527	39.37994895	0.315488801	6.8661	2.25E-07	1.50E-06
Cluster-827.0	20.22066134	0	6.8656	2.28E-05	0.0001192
Cluster-15754.245	72.70886913	0.626742413	6.8564	9.55E-08	6.64E-07
Cluster-15754.242	545.8215319	4.736000347	6.8544	2.99E-45	1.57E-43
Cluster-817.0	19.96167202	0	6.8482	2.30E-06	1.36E-05
Cluster-15754.1878	359.5444554	3.136899156	6.839	1.13E-29	3.32E-28
Cluster-15754.2062	286.9769674	2.509632694	6.8355	1.06E-32	3.52E-31
Cluster-6950.0	71.46601552	0.626218364	6.83	1.70E-09	1.41E-08
Cluster-15754.412	107.1956617	0.947514499	6.8279	4.37E-13	4.88E-12
Cluster-15754.2600	71.00501736	0.632025698	6.8194	3.01E-09	2.43E-08
Cluster-15754.247	37.92087164	0.316012849	6.8118	6.68E-07	4.23E-06
Cluster-15754.528	70.56504624	0.63150165	6.8102	1.56E-09	1.30E-08
Cluster-15754.29295	141.085124	1.263003299	6.8097	2.76E-16	3.91E-15
Cluster-1362.0	70.31046413	0.632025698	6.8057	2.21E-08	1.64E-07
Cluster-15754.24923	2899.395355	26.06807607	6.7975	4.98E-142	2.84E-139
Cluster-466.0	19.02922124	0	6.7785	1.21E-05	6.56E-05
Cluster-15754.2610	2170.232721	19.75939096	6.778	1.87E-128	8.10E-126
Cluster-15754.1814	18.96268069	0	6.7738	2.84E-06	1.67E-05
Cluster-792.0	18.94019645	0	6.7723	3.14E-06	1.83E-05
Cluster-830.0	18.89310761	0	6.7696	0.00020227	0.00091918
Cluster-15754.30147	921.9950711	8.442007028	6.7674	3.00E-54	2.13E-52
Cluster-1240.0	68.46093866	0.632025698	6.7664	5.02E-09	3.98E-08
Cluster-15754.2089	374.800807	3.448676816	6.762	5.24E-28	1.43E-26
Cluster-904.0	18.78585705	0	6.7591	3.74E-06	2.16E-05
Cluster-15754.30968	136.0005619	1.257195965	6.7575	3.37E-15	4.39E-14
Cluster-15754.1115	170.0056915	1.57478096	6.7573	7.01E-17	1.03E-15
Cluster-15754.1848	271.3048466	2.516488125	6.7537	2.71E-25	6.55E-24
Cluster-15754.2677	3829.43943	35.48929731	6.7536	6.94E-100	1.79E-97
Cluster-15754.31708	18.70435451	0	6.7525	0.00011946	0.00056347
Cluster-2835.0	67.56593411	0.621459128	6.7499	1.45E-09	1.21E-08
Cluster-946.0	18.63837677	0	6.7488	3.98E-06	2.29E-05
Cluster-15754.848	135.0521545	1.264051396	6.7464	1.70E-15	2.27E-14
Cluster-15754.29331	18.5988102	0	6.746	7.85E-06	4.35E-05
Cluster-15754.691	134.7864547	1.262479251	6.7449	1.05E-15	1.43E-14
Cluster-15754.1192	268.7308567	2.516488125	6.7403	4.51E-26	1.13E-24
Cluster-214.0	18.48638898	0	6.7378	2.74E-05	0.00014161
Cluster-15754.32290	100.5424152	0.947514499	6.7373	1.31E-13	1.52E-12
Cluster-15754.30978	100.6051113	0.947514499	6.7367	2.14E-11	2.09E-10
Cluster-15754.2703	35.99481366	0.316012849	6.7361	3.92E-07	2.54E-06
Cluster-1020.0	18.48493177	0	6.7356	6.73E-06	3.76E-05
Cluster-28.0	18.46392252	0	6.7355	0.0015959	0.0062012
Cluster-15754.1771	66.76803944	0.630977601	6.7311	1.86E-09	1.53E-08
Cluster-15754.2032	18.35363944	0	6.7261	4.09E-06	2.35E-05
Cluster-15754.1560	794.3676778	7.515101621	6.7209	5.79E-54	4.08E-52
Cluster-850.0	18.29192018	0	6.7202	4.92E-05	0.00024527
Cluster-610.0	18.21031733	0	6.7174	3.30E-05	0.0001687
Cluster-15754.29372	18.2295378	0	6.7173	4.15E-06	2.38E-05
Cluster-15754.1720	66.00040031	0.630977601	6.7151	4.03E-09	3.22E-08
Cluster-1041.0	18.12881479	0	6.71	8.36E-06	4.62E-05
Cluster-15754.927	131.1666857	1.252436729	6.7066	4.47E-17	6.66E-16
Cluster-15754.2435	18.05271416	0	6.7019	4.81E-06	2.74E-05
Cluster-15754.2506	18.00471315	0	6.7005	2.27E-05	0.00011846
Cluster-15534.0	65.1500149	0.630977601	6.6968	1.09E-08	8.35E-08
Cluster-442.0	17.91423114	0	6.6917	5.43E-05	0.0002696
Cluster-832.0	17.90523388	0	6.6912	5.53E-06	3.13E-05
Cluster-927.0	17.87285799	0	6.6889	4.94E-06	2.82E-05
Cluster-15754.1093	582.8916525	5.656574372	6.6878	7.75E-33	2.60E-31
Cluster-15754.241	17.83059046	0	6.6858	6.12E-06	3.44E-05
Cluster-312.0	17.84981093	0	6.6848	1.26E-05	6.79E-05
Cluster-15754.30096	1679.011986	16.32337691	6.684	1.69E-84	2.82E-82
Cluster-1103.0	34.67814628	0.316012849	6.6811	1.30E-06	7.96E-06
Cluster-15754.348	17.77360998	0	6.6811	0.0027231	0.010106
Cluster-188.0	17.75775361	0	6.6802	1.48E-05	7.90E-05
Cluster-15754.2432	1476.649736	14.50183265	6.6724	3.02E-64	2.85E-62
Cluster-15754.31243	352.3788471	3.463478575	6.6717	7.38E-31	2.30E-29
Cluster-15754.32438	191.9285645	1.893456852	6.6689	9.23E-18	1.44E-16
Cluster-15754.31604	127.7499864	1.261955202	6.6676	5.01E-15	6.46E-14
Cluster-15754.30538	287.0413698	2.81612707	6.6664	1.56E-34	5.63E-33
Cluster-439.0	17.55181786	0	6.6642	3.94E-05	0.00019956
Cluster-15754.2137	573.2917041	5.668713087	6.6633	3.06E-63	2.84E-61
Cluster-135.0	17.55092347	0	6.6628	0.0023701	0.0089177
Cluster-15754.29555	1458.287403	14.40664792	6.6592	1.06E-89	2.06E-87
Cluster-291.0	17.51168846	0	6.6592	6.42E-05	0.00031586
Cluster-15754.3983	380.7764823	3.774732187	6.6579	9.37E-36	3.55E-34
Cluster-990.1	17.43018591	0	6.6508	1.03E-05	5.64E-05
Cluster-15754.398	17.41432954	0	6.6497	0.0019151	0.0073358
Cluster-275.0	17.38095895	0	6.6495	0.0008284	0.0033903
Cluster-15754.29970	1040.140893	10.40152634	6.6475	4.32E-85	7.36E-83
Cluster-15754.32182	17.35824345	0	6.6453	9.58E-06	5.25E-05
Cluster-15754.17986	661.6904573	6.631029344	6.6423	2.96E-12	3.12E-11
Cluster-15754.2902	5075.223528	50.82023039	6.6412	6.77E-205	1.27E-201
Cluster-15754.29431	1379.26534	13.84282368	6.6397	3.44E-61	2.97E-59
Cluster-2218.0	280.434384	2.807132645	6.636	3.25E-23	7.00E-22
Cluster-15754.29234	1586.028388	15.98885116	6.6301	1.54E-143	9.25E-141
Cluster-1320.0	33.40813585	0.316012849	6.6293	5.68E-07	3.63E-06
Cluster-678.0	17.10014852	0	6.6258	1.05E-05	5.72E-05
Cluster-14078.0	33.23794008	0.315488801	6.62	1.58E-06	9.58E-06
Cluster-15754.29281	3977.990328	40.44193338	6.6189	3.56E-168	3.39E-165
Cluster-15754.2286	33.10450962	0.310729564	6.6159	7.13E-07	4.49E-06
Cluster-11934.0	92.21043738	0.936947928	6.6153	5.00E-11	4.73E-10
Cluster-15754.31907	16.98267475	0	6.614	1.02E-05	5.57E-05
Cluster-1065.0	16.9727831	0	6.6133	8.99E-06	4.94E-05
Cluster-1583.0	32.9171312	0.310729564	6.6093	2.72E-06	1.59E-05
Cluster-14162.0	32.92916097	0.315488801	6.6087	2.78E-06	1.63E-05
Cluster-15754.2785	305.5902721	3.138471301	6.6048	1.17E-37	4.74E-36
Cluster-15754.31161	886.4028605	9.10787143	6.6045	1.17E-63	1.09E-61
Cluster-129.0	16.85375181	0	6.6044	0.002818	0.010421
Cluster-15754.2419	32.83417144	0.315488801	6.6037	1.73E-06	1.04E-05
Cluster-15754.2750	1310.319572	13.50829793	6.5999	1.73E-49	1.06E-47
Cluster-299.0	16.77314365	0	6.5979	1.04E-05	5.68E-05
Cluster-1777.0	60.62829964	0.621459128	6.5966	8.87E-08	6.19E-07
Cluster-15754.2920	697.8193468	7.207559148	6.5944	1.12E-79	1.63E-77
Cluster-16692.0	32.62260253	0.315488801	6.593	3.06E-06	1.79E-05
Cluster-15754.29347	422.7162013	4.398854358	6.587	5.31E-51	3.41E-49
Cluster-15754.29328	511.5033164	5.344229862	6.5817	1.56E-48	9.19E-47
Cluster-15754.25632	16.58642837	0	6.5804	9.10E-06	5.00E-05
Cluster-15754.31537	480.7297556	5.041446626	6.5776	3.71E-23	7.98E-22
Cluster-15754.4903	2722.490385	28.66280818	6.5709	2.56E-78	3.55E-76
Cluster-15754.30926	268.3091292	2.827217689	6.5685	1.17E-33	4.08E-32
Cluster-15754.1322	415.3493639	4.39461917	6.5621	8.63E-51	5.50E-49
Cluster-149.0	16.33766226	0	6.5578	1.45E-05	7.75E-05
Cluster-15754.30364	442.7210836	4.704824685	6.555	6.65E-44	3.32E-42
Cluster-15754.29764	16.23244952	0	6.5493	1.28E-05	6.91E-05
Cluster-15754.2518	822.3136125	8.808275286	6.5465	1.41E-76	1.87E-74
Cluster-549.0	16.0987878	0	6.536	4.61E-05	0.00023084
Cluster-10673.0	291.4950162	3.145369532	6.5353	1.27E-19	2.20E-18
Cluster-15754.31051	145.6936612	1.5784921	6.535	7.32E-19	1.22E-17
Cluster-1251.0	16.01662213	0	6.5317	2.48E-05	0.00012891
Cluster-15754.2155	15.90870843	0	6.5224	4.87E-05	0.00024298
Cluster-15754.1479	461.2235686	5.032452201	6.5191	2.06E-39	8.92E-38
Cluster-15754.2744	1838.971491	20.11871819	6.5147	1.14E-65	1.13E-63
Cluster-15754.2929	1147.675243	12.57030191	6.5129	2.60E-96	5.93E-94
Cluster-439.1	15.81101794	0	6.5121	1.85E-05	9.77E-05
Cluster-15754.30220	511.3920841	5.61426529	6.5077	6.28E-08	4.45E-07
Cluster-15754.1881	1656.294335	18.26495017	6.5047	1.27E-88	2.38E-86
Cluster-15754.2854	2241.440076	24.81559654	6.4971	1.54E-193	2.24E-190
Cluster-15754.30619	30.27829422	0.315488801	6.4888	2.39E-05	0.00012436
Cluster-1056.0	15.5025704	0	6.4852	0.00012276	0.0005778
Cluster-15754.892	84.35503445	0.936947928	6.4843	1.14E-11	1.14E-10
Cluster-15754.1204	477.7644252	5.346892905	6.4826	6.56E-37	2.59E-35
Cluster-15754.30470	1127.937828	12.62265351	6.4823	2.28E-12	2.42E-11
Cluster-15754.300	15.50233915	0	6.4807	4.58E-05	0.00022926
Cluster-15754.29250	3251.388677	36.41938981	6.4801	2.34E-66	2.39E-64
Cluster-15754.437	364.4297224	4.095504273	6.4787	7.19E-38	2.95E-36
Cluster-15754.23906	279.8768245	3.156984199	6.4744	2.47E-21	4.77E-20
Cluster-2054.0	110.9836712	1.253484826	6.4647	1.97E-13	2.26E-12
Cluster-15754.30138	443.6042931	5.032452201	6.4631	2.20E-40	9.84E-39
Cluster-457.0	15.25413587	0	6.4591	2.03E-05	0.00010664
Cluster-281.0	15.25054052	0	6.4588	1.89E-05	9.94E-05
Cluster-269.0	15.24727674	0	6.4571	0.0003096	0.0013646
Cluster-15754.30172	469.1637848	5.363266808	6.4546	2.74E-34	9.84E-33
Cluster-1911.0	29.50601662	0.310729564	6.4478	5.39E-06	3.05E-05
Cluster-15754.2623	137.1325518	1.572684766	6.4477	1.29E-18	2.13E-17
Cluster-15754.28890	15.11744163	0	6.4473	5.29E-05	0.00026267
Cluster-1491.0	54.68017895	0.621459128	6.447	3.46E-08	2.51E-07
Cluster-15754.4132	8065.488071	92.65333538	6.4439	2.63E-20	4.76E-19
Cluster-2774.0	81.84256819	0.937471977	6.4426	1.31E-10	1.20E-09
Cluster-12980.0	136.6589611	1.577968051	6.4422	2.71E-18	4.36E-17
Cluster-15754.30452	81.9592301	0.948038547	6.4415	5.26E-12	5.43E-11
Cluster-1311.0	81.85164797	0.948038547	6.4392	1.22E-11	1.22E-10
Cluster-3558.1	109.0381793	1.258768111	6.4378	3.39E-12	3.56E-11
Cluster-15754.31139	15.00503819	0	6.4374	4.37E-05	0.00021969
Cluster-815.0	14.98885025	0	6.4361	3.93E-05	0.00019904
Cluster-15754.30516	435.1203809	5.027692964	6.4357	1.98E-53	1.37E-51
Cluster-116.0	14.97806422	0	6.4339	0.0035771	0.012935
Cluster-15754.29737	570.3714277	6.60408887	6.4333	1.94E-41	9.04E-40
Cluster-15754.2664	14.98918182	0	6.4333	5.22E-05	0.00025973
Cluster-748.0	14.95950689	0	6.4305	2.92E-05	0.00015032
Cluster-15754.1426	216.2185296	2.506445603	6.4278	4.10E-19	6.94E-18
Cluster-15754.22331	29.06447019	0.316012849	6.4276	1.67E-06	1.01E-05
Cluster-15754.30206	1755.835529	20.39032576	6.4274	3.27E-89	6.30E-87
Cluster-588.0	14.90285797	0	6.4257	0.00012418	0.00058409
Cluster-15754.2786	348.9457484	4.060617471	6.4243	0.00019074	0.00087097
Cluster-687.0	14.85788949	0	6.4216	2.16E-05	0.0001132
Cluster-15754.4373	673.2400934	7.868664315	6.4213	5.40E-72	6.46E-70
Cluster-15754.3541	753.668779	8.800853006	6.4212	3.81E-70	4.28E-68
Cluster-949.0	14.79313771	0	6.4159	4.17E-05	0.00021016
Cluster-928.0	14.78954237	0	6.4156	2.65E-05	0.00013741
Cluster-15754.1559	28.80311149	0.310729564	6.4142	2.99E-06	1.75E-05
Cluster-15754.28866	3249.197542	38.27376747	6.407	3.26E-98	7.89E-96
Cluster-15754.29615	186.3955307	2.204710464	6.4046	6.14E-23	1.30E-21
Cluster-424.0	14.66184538	0	6.4042	3.99E-05	0.00020174
Cluster-15754.31211	14.66217695	0	6.4017	0.00022434	0.0010125
Cluster-15754.29427	291.9038907	3.462954526	6.3998	1.96E-31	6.24E-30
Cluster-665.0	14.60912338	0	6.3963	3.05E-05	0.0001566
Cluster-15754.1019	132.4103853	1.579540196	6.3953	3.94E-15	5.11E-14
Cluster-9469.0	14.53955031	0	6.3913	0.0043834	0.015561
Cluster-15754.2723	2002.158029	23.83694918	6.3912	6.50E-123	2.56E-120
Cluster-1151.0	28.30794866	0.316012849	6.3899	2.26E-06	1.34E-05
Cluster-1060.0	14.55010508	0	6.3898	0.00072978	0.0030173
Cluster-15754.995	14.53391714	0	6.3888	0.0036105	0.013041
Cluster-182.0	14.53302275	0	6.3871	0.00011667	0.00055121
Cluster-15754.34	14.5003153	0	6.3865	0.00014472	0.00067371
Cluster-15754.2749	1338.124405	16.03011214	6.3843	3.49E-132	1.63E-129
Cluster-15754.893	14.46793941	0	6.3836	5.03E-05	0.00025037
Cluster-15754.2886	104.8069477	1.263003299	6.3821	7.27E-15	9.28E-14
Cluster-1001.0	14.40915236	0	6.3797	0.00045048	0.001933
Cluster-185.0	14.379809	0	6.3756	4.57E-05	0.00022889
Cluster-15754.30863	495.343136	5.977346457	6.3749	1.85E-49	1.13E-47
Cluster-15754.1744	182.1514446	2.189908706	6.3737	8.01E-18	1.25E-16
Cluster-511.0	14.35013407	0	6.3727	8.35E-05	0.00040344
Cluster-15754.132	77.69191411	0.942231213	6.3663	2.14E-10	1.92E-09
Cluster-15754.372	27.8028942	0.316012849	6.3644	1.68E-05	8.89E-05
Cluster-15754.30677	180.7646542	2.179866184	6.3642	3.12E-21	5.98E-20
Cluster-15754.1634	464.2808353	5.643344759	6.3599	5.95E-54	4.18E-52
Cluster-772.0	14.22366304	0	6.3583	0.00014266	0.00066471
Cluster-10162.0	103.013657	1.261955202	6.3571	4.67E-14	5.61E-13
Cluster-163.0	14.07855215	0	6.3462	0.00048436	0.002067
Cluster-9810.0	281.4927464	3.470334005	6.3453	7.04E-21	1.32E-19
Cluster-15754.1467	14.03335241	0	6.3379	0.00025679	0.0011478
Cluster-7455.0	14.00334591	0	6.3376	6.88E-05	0.00033684
Cluster-15754.2252	456.3585034	5.652339184	6.3355	9.96E-53	6.74E-51
Cluster-851.0	13.97726632	0	6.3351	6.87E-05	0.00033622
Cluster-1069.0	13.95388769	0	6.3324	0.0002421	0.0010873
Cluster-11948.0	50.63001663	0.630977601	6.3314	4.22E-08	3.04E-07
Cluster-15754.1414	27.09076055	0.310729564	6.3256	3.75E-06	2.17E-05
Cluster-15754.2010	301.543972	3.785298757	6.3209	1.36E-33	4.71E-32
Cluster-6847.0	50.13395942	0.632025698	6.3172	6.93E-08	4.89E-07
Cluster-15754.24007	827.1886568	10.40366534	6.3149	1.56E-32	5.14E-31
Cluster-15754.6899	13.79504077	0	6.3148	0.00016591	0.00076505
Cluster-36.0	13.77043618	0	6.3131	0.0060522	0.020834
Cluster-186.0	13.73782904	0	6.3063	0.00010057	0.00047983
Cluster-15754.29953	962.2685274	12.26433158	6.2948	1.23E-71	1.44E-69
Cluster-2621.0	13.62002369	0	6.2947	7.75E-05	0.00037622
Cluster-15754.31984	171.5825094	2.199951227	6.2862	1.08E-24	2.51E-23
Cluster-15754.2676	1301.83313	16.68597683	6.2861	4.71E-11	4.47E-10
Cluster-15754.31048	391.3881831	5.001276539	6.2851	9.63E-37	3.78E-35
Cluster-15754.1009	343.1918939	4.408372831	6.2847	1.26E-19	2.20E-18
Cluster-15754.2640	415.2330158	5.350604044	6.2808	5.25E-48	3.04E-46
Cluster-15754.131	13.44972761	0	6.2796	0.0015861	0.0061654
Cluster-15754.6188	829.1644947	10.67103772	6.2792	1.38E-51	8.94E-50
Cluster-15754.23610	2440.104708	31.48312763	6.2776	4.57E-113	1.51E-110
Cluster-15754.2438	828.2125418	10.67103772	6.2776	1.66E-99	4.16E-97
Cluster-15754.1591	292.4421344	3.773160042	6.2775	7.92E-22	1.57E-20
Cluster-15754.30638	13.43746658	0	6.2771	5.03E-05	0.0002504
Cluster-15754.2870	486.8425896	6.274846408	6.2762	1.09E-61	9.68E-60
Cluster-15754.2035	827.8904526	10.68583948	6.2757	9.92E-12	1.00E-10
Cluster-1032.2	13.39519905	0	6.2729	6.81E-05	0.00033376
Cluster-15754.30111	121.0717553	1.563166293	6.27	2.42E-17	3.67E-16
Cluster-931.0	13.38204362	0	6.2699	0.0047776	0.0168
Cluster-16789.0	145.4065544	1.889221663	6.2694	3.28E-21	6.28E-20
Cluster-15754.29325	168.5491016	2.206282609	6.2588	3.23E-21	6.20E-20
Cluster-15754.2926	144.4021612	1.893456852	6.2588	3.22E-20	5.79E-19
Cluster-15754.30929	407.9516435	5.330519001	6.2566	1.69E-42	8.10E-41
Cluster-15754.30289	1148.554994	15.06984928	6.2518	1.38E-85	2.41E-83
Cluster-1534.0	215.2993652	2.822982501	6.2511	2.08E-25	5.05E-24
Cluster-793.0	13.16532184	0	6.2467	6.44E-05	0.0003167
Cluster-1031.0	13.15632458	0	6.2459	0.00012451	0.00058534
Cluster-15754.655	71.20164208	0.941707165	6.2397	4.36E-11	4.15E-10
Cluster-1062.0	13.04481554	0	6.2348	7.29E-05	0.00035534
Cluster-15754.31572	637.3324431	8.470562447	6.2325	1.37E-41	6.39E-40
Cluster-657.0	13.01514061	0	6.2318	7.26E-05	0.00035392
Cluster-15754.31234	13.02087409	0	6.2291	0.00015515	0.00071876
Cluster-15754.866	211.7570714	2.811891882	6.2287	5.31E-25	1.27E-23
Cluster-15754.1275	211.5013815	2.827217689	6.2255	7.25E-29	2.04E-27
Cluster-15754.31670	12.9584917	0	6.2249	0.0057174	0.019781
Cluster-805.0	12.94263532	0	6.2209	9.57E-05	0.00045799
Cluster-15754.32005	70.33965877	0.947514499	6.22	4.11E-10	3.61E-09
Cluster-14613.0	46.86571729	0.63150165	6.2196	8.20E-08	5.75E-07
Cluster-16967.0	25.07175085	0.315488801	6.2156	7.56E-06	4.20E-05
Cluster-512.0	12.88777519	0	6.2155	0.00019951	0.00090752
Cluster-15754.27069	116.8044087	1.577968051	6.2144	8.88E-14	1.04E-12
Cluster-15754.829	209.7706867	2.82669364	6.214	6.64E-30	1.98E-28
Cluster-723.0	12.8616956	0	6.2129	0.00021189	0.00096
Cluster-1800.0	162.660148	2.190956803	6.2102	1.57E-22	3.24E-21
Cluster-728.0	12.78975314	0	6.2054	0.00015445	0.00071577
Cluster-957.0	12.78075588	0	6.2045	0.0071183	0.024153
Cluster-330.0	12.77626615	0	6.204	7.75E-05	0.00037622
Cluster-15754.2824	370.1123391	5.019789437	6.2033	1.96E-42	9.39E-41
Cluster-15754.32509	576.715644	7.880278982	6.1965	1.76E-38	7.34E-37
Cluster-507.0	12.68094505	0	6.1941	0.00010667	0.00050687
Cluster-311.0	12.66745806	0	6.1924	0.00031515	0.0013867
Cluster-15754.29935	665.9635246	9.127956474	6.1914	3.70E-71	4.30E-69
Cluster-15754.30298	114.7969969	1.573208814	6.1913	2.30E-17	3.51E-16
Cluster-15754.31650	45.86942691	0.621459128	6.1913	1.01E-07	6.96E-07
Cluster-15754.1871	68.76479615	0.94699045	6.1893	4.76E-11	4.52E-10
Cluster-15754.30459	251.8962784	3.457671241	6.1877	2.13E-35	7.94E-34
Cluster-2810.0	182.7009532	2.496403081	6.1858	5.73E-25	1.36E-23
Cluster-15754.3637	366.0862378	5.039874481	6.185	2.06E-23	4.48E-22
Cluster-1724.0	45.61043759	0.621459128	6.1841	1.40E-07	9.56E-07
Cluster-12362.0	91.32068602	1.262479251	6.1826	4.33E-14	5.23E-13
Cluster-613.0	12.56762944	0	6.1818	0.0004605	0.0019733
Cluster-15754.2842	456.1137858	6.289124118	6.1811	9.91E-31	3.06E-29
Cluster-212.0	12.53346478	0	6.1781	0.00038207	0.0016574
Cluster-741.0	12.54368799	0	6.1762	0.00011486	0.00054342
Cluster-10269.0	24.35120056	0.315488801	6.1738	7.68E-06	4.27E-05
Cluster-15754.27001	225.9511613	3.127904731	6.1715	3.80E-18	6.07E-17
Cluster-15754.2103	994.5942803	13.79632221	6.1701	4.62E-80	6.86E-78
Cluster-15754.588	12.43577429	0	6.1649	9.13E-05	0.00043813
Cluster-697.0	12.39890867	0	6.1609	0.00044737	0.0019206
Cluster-15754.1590	448.3511967	6.265327935	6.159	1.62E-41	7.55E-40
Cluster-15754.22450	4076.481225	57.09472396	6.1578	2.74E-13	3.10E-12
Cluster-873.0	12.36383183	0	6.1574	9.98E-05	0.00047621
Cluster-739.0	12.36023648	0	6.157	0.00010694	0.00050807
Cluster-15754.32347	12.35394018	0	6.1563	9.96E-05	0.00047569
Cluster-15754.11094	12.32786059	0	6.1536	0.0001124	0.00053242
Cluster-15754.30749	1005.331619	14.17521043	6.1512	8.80E-100	2.25E-97
Cluster-15754.31739	1072.018848	15.09792345	6.1511	9.62E-84	1.57E-81
Cluster-4609.0	178.6419117	2.51120484	6.1511	8.26E-24	1.84E-22
Cluster-22.0	12.30415039	0	6.151	0.012395	0.039453
Cluster-15754.29746	424.0738796	5.983677839	6.15	1.32E-51	8.56E-50
Cluster-15754.31762	88.72411657	1.252960777	6.1426	7.88E-14	9.29E-13
Cluster-15754.1196	243.8604694	3.438110246	6.1425	1.26E-32	4.20E-31
Cluster-15754.652	12.20645991	0	6.1402	0.00024319	0.0010918
Cluster-15754.1332	177.1254867	2.509632694	6.1393	1.42E-24	3.29E-23
Cluster-15754.19965	26182.95999	372.4152699	6.1356	2.40E-120	8.88E-118
Cluster-631.1	12.10876942	0	6.1263	0.00019391	0.00088396
Cluster-15754.2636	8228.045023	118.0257078	6.1231	5.86E-304	4.39E-300
Cluster-1282.0	43.80814968	0.632025698	6.1231	1.19E-07	8.17E-07
Cluster-17280.0	23.4996895	0.315488801	6.1212	8.32E-06	4.60E-05
Cluster-15754.32281	153.0458503	2.204186416	6.1199	1.09E-18	1.81E-17
Cluster-15754.29871	721.5752584	10.40523748	6.1189	1.58E-54	1.14E-52
Cluster-34.0	12.00266229	0	6.1141	0.0070272	0.02388
Cluster-1758.0	239.0419045	3.444441628	6.1139	4.48E-29	1.28E-27
Cluster-1090.0	11.99636599	0	6.1137	0.0005562	0.0023437
Cluster-280.0	11.9576938	0	6.1098	0.00016029	0.0007409
Cluster-510.0	11.94780216	0	6.1087	0.00018079	0.0008287
Cluster-15754.31064	346.1338625	5.013415255	6.1069	3.38E-30	1.02E-28
Cluster-15754.1281	193.760893	2.811891882	6.1011	4.81E-19	8.13E-18
Cluster-1007.0	11.8497801	0	6.0976	0.00031271	0.0013771
Cluster-8262.0	11.87259591	0	6.0966	0.00018707	0.00085544
Cluster-5380.0	23.06836628	0.315488801	6.0951	1.40E-05	7.48E-05
Cluster-15754.30123	11.85011167	0	6.0944	0.00040333	0.0017427
Cluster-11971.0	23.01587554	0.315488801	6.0935	3.88E-05	0.0001965
Cluster-15754.29726	1436.862602	21.06361244	6.0925	3.97E-66	4.03E-64
Cluster-8625.0	64.38312143	0.947514499	6.0921	6.96E-09	5.43E-08
Cluster-621.0	11.81143948	0	6.0904	0.0081198	0.027143
Cluster-1063.0	11.80694975	0	6.0893	0.00013861	0.00064696
Cluster-721.0	11.79346276	0	6.0879	0.00028322	0.0012571
Cluster-15754.6405	514.7964235	7.579067891	6.087	3.28E-09	2.65E-08
Cluster-150.0	11.77727482	0	6.086	0.00018616	0.00085175
Cluster-895.0	11.76827756	0	6.0851	0.00021945	0.00099173
Cluster-88.0	11.75086366	0	6.0844	0.0099774	0.032542
Cluster-15754.30015	3040.058405	44.90051882	6.0812	2.30E-212	4.46E-209
Cluster-952.0	11.70622674	0	6.0782	0.00023646	0.0010636
Cluster-13935.0	169.6191717	2.510156743	6.0779	1.10E-21	2.16E-20
Cluster-15754.29827	551.6840438	8.177297685	6.0774	2.05E-61	1.78E-59
Cluster-15754.32140	11.61450099	0	6.0678	0.0002339	0.001053
Cluster-15754.2386	357.6679041	5.35217619	6.0647	3.84E-44	1.94E-42
Cluster-15754.1405	62.96180413	0.937471977	6.063	2.37E-09	1.93E-08
Cluster-15754.29634	251.9643943	3.784774709	6.0613	8.18E-33	2.74E-31
Cluster-15754.32495	11.52188084	0	6.0565	0.00090615	0.0036821
Cluster-15754.31022	229.5069712	3.453436053	6.0542	5.67E-33	1.91E-31
Cluster-443.1	11.47994488	0	6.0486	0.00022337	0.0010083
Cluster-15754.1216	477.7151206	7.205987003	6.0482	5.56E-44	2.78E-42
Cluster-15754.1125	11.45623468	0	6.0477	0.01	0.032604
Cluster-1274.0	22.28576516	0.316012849	6.0459	1.54E-05	8.22E-05
Cluster-732.0	11.44397365	0	6.0445	0.00019943	0.00090728
Cluster-15754.1573	537.373837	8.156645792	6.0407	2.18E-41	1.01E-39
Cluster-2394.0	11.37922187	0	6.0371	0.00071608	0.0029649
Cluster-2505.0	11.37203118	0	6.0363	0.00018761	0.00085771
Cluster-1498.0	82.1789844	1.242918256	6.0343	3.21E-11	3.09E-10
Cluster-1130.0	11.31897762	0	6.03	0.00039023	0.0016901
Cluster-15754.2007	1991.701802	30.50020229	6.0296	2.89E-57	2.24E-55
Cluster-800.1	11.29919433	0	6.0275	0.00073656	0.0030423
Cluster-15754.2770	613.9884998	9.414932655	6.0267	3.59E-62	3.20E-60
Cluster-15754.22270	654.0156982	10.02102318	6.026	1.36E-44	7.01E-43
Cluster-15754.611	163.0651604	2.501162318	6.0209	1.76E-23	3.86E-22
Cluster-15754.2867	101.81534	1.568973626	6.0194	3.15E-15	4.13E-14
Cluster-15754.31885	345.8611322	5.331043049	6.0182	5.19E-31	1.63E-29
Cluster-15754.2940	11.19217502	0	6.0151	0.00043924	0.0018878
Cluster-15754.29758	11.17509269	0	6.0128	0.00066518	0.0027699
Cluster-15754.429	101.4258396	1.568973626	6.0124	7.95E-15	1.01E-13
Cluster-43.0	11.17149734	0	6.0117	0.0025321	0.009459
Cluster-15754.543	11.16912795	0	6.0088	0.00051667	0.0021919
Cluster-1322.0	80.92875727	1.264051396	6.0078	2.83E-12	2.99E-11
Cluster-3424.0	11.14215398	0	6.0054	0.00031334	0.0013794
Cluster-15754.1034	21.65301371	0.315488801	6.0052	9.17E-05	0.00043976
Cluster-970.0	11.13585768	0	6.0046	0.00022329	0.0010081
Cluster-884.1	11.11247904	0	6.002	0.00069776	0.0028943
Cluster-15754.30250	3744.402479	58.428859	6.0019	3.13E-69	3.47E-67
Cluster-1104.0	21.61467309	0.316012849	6.0017	1.85E-05	9.75E-05
Cluster-15754.1581	442.3860619	6.906348058	6.0007	1.60E-29	4.65E-28
Cluster-15754.644	60.05049085	0.948038547	5.9928	5.63E-10	4.89E-09
Cluster-15754.2551	1139.055599	17.87650068	5.9923	1.64E-119	5.92E-117
Cluster-3696.0	21.49900588	0.315488801	5.9923	2.31E-05	0.00012052
Cluster-1349.0	21.47415225	0.316012849	5.9905	0.0020813	0.0079164
Cluster-15754.29232	1257.317879	19.78314434	5.99	5.56E-82	8.72E-80
Cluster-15754.31394	339.0806433	5.338946577	5.9885	4.62E-30	1.38E-28
Cluster-1289.0	10.99197275	0	5.9877	0.00023935	0.0010756
Cluster-6441.0	21.37400985	0.315488801	5.9846	0.00012312	0.00057941
Cluster-13795.1	119.2784824	1.89026976	5.9839	1.09E-17	1.69E-16
Cluster-15754.16557	2148.406118	33.96271836	5.9835	3.91E-46	2.14E-44
Cluster-15754.27514	656.0444864	10.37882106	5.9831	1.26E-53	8.78E-52
Cluster-15754.1806	733.6685999	11.65505397	5.979	6.45E-69	7.11E-67
Cluster-397.0	10.80615185	0	5.9616	0.0024118	0.0090572
Cluster-338.0	10.80885281	0	5.9614	0.00036752	0.0016002
Cluster-1239.0	21.04463559	0.316012849	5.9603	5.58E-05	0.00027657
Cluster-15754.30057	253.6811525	4.094980224	5.9564	1.85E-34	6.66E-33
Cluster-15754.1923	2533.086962	40.90229548	5.9532	2.24E-63	2.08E-61
Cluster-15754.1067	77.74866333	1.252960777	5.9513	7.69E-13	8.44E-12
Cluster-15195.0	20.8476971	0.315488801	5.9476	2.60E-05	0.00013488
Cluster-967.0	10.65867158	0	5.9431	0.00040514	0.0017499
Cluster-639.0	10.65507623	0	5.9427	0.00028006	0.0012439
Cluster-11944.0	96.69548764	1.5784921	5.9422	1.08E-14	1.37E-13
Cluster-15754.30765	10.61550966	0	5.9378	0.00034976	0.0015282
Cluster-15754.1452	20.67862697	0.316012849	5.9371	2.80E-05	0.00014446
Cluster-15754.2142	10.60921336	0	5.9371	0.00031695	0.0013941
Cluster-2795.0	76.7825104	1.253484826	5.9353	1.37E-10	1.25E-09
Cluster-203.0	10.59213102	0	5.9344	0.0014929	0.0058327
Cluster-15754.2100	1117.308419	18.29455369	5.9331	2.24E-13	2.56E-12
Cluster-15754.1262	10.56335048	0	5.9313	0.0004001	0.0017306
Cluster-285.0	10.54716254	0	5.9293	0.00045718	0.0019598
Cluster-982.0	10.52737925	0	5.9267	0.00050388	0.0021417
Cluster-15754.30715	229.2558535	3.777919278	5.9262	1.34E-33	4.66E-32
Cluster-616.1	10.5174876	0	5.9254	0.00054848	0.0023149
Cluster-15754.1576	666.9499589	10.9611582	5.9246	2.95E-58	2.34E-56
Cluster-250.0	10.54030341	0	5.9244	0.00067787	0.0028181
Cluster-357.0	10.48421733	0	5.9204	0.0019921	0.0076059
Cluster-283.0	10.50703314	0	5.92	0.00056867	0.0023947
Cluster-15754.31928	10.47792103	0	5.92	0.00099344	0.0040097
Cluster-779.0	10.49173958	0	5.9188	0.0025722	0.0095907
Cluster-12553.0	228.2129546	3.786913703	5.9171	2.31E-17	3.52E-16
Cluster-15754.30429	397.9498995	6.602473924	5.914	3.63E-30	1.09E-28
Cluster-15754.30124	10.42576185	0	5.9132	0.0012364	0.0048991
Cluster-9818.0	189.2813628	3.152749011	5.9117	1.65E-26	4.24E-25
Cluster-631.2	10.43868602	0	5.9113	0.00033875	0.0014838
Cluster-15754.29944	1001.131091	16.62406395	5.9108	2.05E-98	5.05E-96
Cluster-12952.0	37.78180801	0.626218364	5.9104	4.37E-07	2.82E-06
Cluster-355.0	10.41260643	0	5.908	0.00032415	0.0014236
Cluster-887.0	10.41260643	0	5.908	0.00032415	0.0014236
Cluster-267.0	10.39282314	0	5.9056	0.00034127	0.0014939
Cluster-548.0	10.3703389	0	5.9028	0.00036856	0.0016043
Cluster-747.0	10.3703389	0	5.9028	0.00036856	0.0016043
Cluster-13604.0	37.52044931	0.63150165	5.8985	1.04E-06	6.41E-06
Cluster-8964.0	112.4336687	1.8939809	5.897	3.86E-17	5.79E-16
Cluster-181.0	10.3176169	0	5.8941	0.011345	0.036479
Cluster-147.0	10.29839643	0	5.8937	0.00039143	0.0016947
Cluster-15754.31803	10.27231684	0	5.8904	0.00046359	0.0019857
Cluster-10124.0	20.0201275	0.315488801	5.8902	2.65E-05	0.00013733
Cluster-478.0	10.26512615	0	5.8894	0.00055426	0.002337
Cluster-808.0	10.25523451	0	5.888	0.000687	0.0028535
Cluster-15754.2880	1022.406681	17.25766179	5.8877	3.05E-73	3.78E-71
Cluster-15754.619	129.97909	2.194143894	5.8869	4.49E-18	7.14E-17
Cluster-15754.1082	92.62926832	1.573732863	5.8822	9.33E-15	1.18E-13
Cluster-13881.0	74.08922738	1.257195965	5.8816	1.13E-10	1.04E-09
Cluster-15754.29307	2349.352059	39.86330739	5.8805	2.49E-180	2.97E-177
Cluster-1708.0	55.35733607	0.932188692	5.8791	4.56E-09	3.63E-08
Cluster-15754.17206	1605.741135	27.27182954	5.8781	1.20E-132	5.64E-130
Cluster-170.0	10.1608078	0	5.8758	0.00075807	0.003124
Cluster-15754.1894	221.208914	3.764689665	5.8749	2.00E-27	5.32E-26
Cluster-17435.0	165.694751	2.822458452	5.8734	5.39E-20	9.58E-19
Cluster-15754.3618	423.3042347	7.224457101	5.8729	1.79E-23	3.91E-22
Cluster-9750.0	10.15394868	0	5.8707	0.00053979	0.002282
Cluster-586.0	10.13505978	0	5.8693	0.012187	0.038862
Cluster-1985.0	128.3023787	2.196240088	5.868	2.49E-16	3.54E-15
Cluster-15754.27890	787.1102129	13.45808532	5.8677	7.57E-49	4.51E-47
Cluster-15754.5692	237.3863205	4.060617471	5.8639	4.78E-27	1.25E-25
Cluster-9653.0	255.8240019	4.395667267	5.8619	1.96E-25	4.78E-24
Cluster-388.0	10.08560156	0	5.8619	0.00065975	0.0027491
Cluster-15754.8109	109.6620644	1.889745712	5.8615	3.19E-17	4.81E-16
Cluster-17117.0	36.44133012	0.626218364	5.8611	2.82E-05	0.00014523
Cluster-15754.326	10.06189136	0	5.8607	0.016039	0.049511
Cluster-15754.32664	36.51933763	0.630977601	5.8599	1.16E-05	6.29E-05
Cluster-15754.30131	218.8346817	3.770496999	5.859	1.87E-26	4.77E-25
Cluster-15754.30445	474.0650441	8.177297685	5.8586	2.49E-52	1.67E-50
Cluster-15754.30706	327.8176821	5.677707512	5.856	1.77E-39	7.70E-38
Cluster-15754.29262	200.1417942	3.464526672	5.8547	1.11E-24	2.59E-23
Cluster-15754.29417	2796.487391	48.40945077	5.8524	3.67E-98	8.82E-96
Cluster-15754.31642	10.0064684	0	5.8515	0.00054189	0.0022898
Cluster-415.0	10.0001721	0	5.8507	0.00040909	0.001766
Cluster-1014.0	9.971391561	0	5.8469	0.00083957	0.0034325
Cluster-6304.0	54.28908544	0.947514499	5.8463	8.73E-08	6.10E-07
Cluster-15754.1952	2309.951726	40.16242228	5.8453	1.30E-108	4.01E-106
Cluster-2668.0	36.05923387	0.626742413	5.8444	8.62E-07	5.38E-06
Cluster-15754.6047	3157.764733	55.11195427	5.841	2.04E-50	1.29E-48
Cluster-15754.30416	9.912041695	0	5.8392	0.00052607	0.0022285
Cluster-15754.32135	9.898554706	0	5.8372	0.00072156	0.0029864
Cluster-15754.28672	556.698931	9.742036123	5.8368	1.37E-48	8.10E-47
Cluster-15754.30024	89.81302709	1.577444003	5.8364	4.55E-13	5.07E-12
Cluster-1054.0	9.888663062	0	5.8358	0.00088283	0.0035945
Cluster-15754.31154	143.6178716	2.527054695	5.8344	2.69E-19	4.60E-18
Cluster-15754.30491	504.0602119	8.839450948	5.8343	1.39E-07	9.51E-07
Cluster-13933.0	35.81799002	0.630977601	5.8315	2.03E-06	1.21E-05
Cluster-15754.2154	9.85269183	0	5.8309	0.0010281	0.0041399
Cluster-13269.0	71.52954134	1.258768111	5.8308	5.00E-12	5.17E-11
Cluster-15754.324	9.816720597	0	5.826	0.0012361	0.0048981
Cluster-15754.30879	1639.570971	28.97353774	5.8238	1.31E-66	1.35E-64
Cluster-33.0	9.803233608	0	5.8228	0.015067	0.046898
Cluster-5038.0	53.33294225	0.947514499	5.8222	2.16E-09	1.77E-08
Cluster-499.0	9.790972576	0	5.8186	0.0012656	0.0050039
Cluster-12175.0	53.20287588	0.946466402	5.8182	3.72E-09	2.98E-08
Cluster-211.1	9.760966076	0	5.8179	0.0023953	0.0089999
Cluster-3940.0	19.0319222	0.315488801	5.8168	4.94E-05	0.0002464
Cluster-15754.984	247.9013903	4.411517122	5.8148	2.30E-24	5.28E-23
Cluster-352.0	9.734886488	0	5.8143	0.0024065	0.0090391
Cluster-16525.0	53.07821141	0.946466402	5.8142	5.65E-09	4.45E-08
Cluster-15754.870	353.6554014	6.300214737	5.8137	2.48E-44	1.26E-42
Cluster-15754.32260	9.695651478	0	5.8054	0.00051782	0.0021959
Cluster-15754.2226	736.3663761	13.19228508	5.8025	5.03E-72	6.03E-70
Cluster-15754.891	52.50953082	0.942231213	5.802	6.27E-09	4.92E-08
Cluster-15754.7209	227.8432844	4.093408079	5.8012	1.79E-30	5.47E-29
Cluster-15754.1545	261.851233	4.686835835	5.7987	8.77E-29	2.46E-27
Cluster-15754.32289	9.616518324	0	5.7943	0.013934	0.043784
Cluster-13753.2	9.610222024	0	5.7937	0.0014192	0.0055665
Cluster-15754.1468	9.610553591	0	5.7916	0.0141	0.044253
Cluster-15754.30180	2414.713584	43.60786921	5.7904	1.04E-145	6.65E-143
Cluster-15754.30039	398.7538948	7.196992578	5.7885	1.24E-33	4.31E-32
Cluster-593.0	9.541874904	0	5.7845	0.00082759	0.0033873
Cluster-15754.30171	120.8574207	2.195716039	5.7818	2.18E-15	2.88E-14
Cluster-15754.20970	9.544907426	0	5.7806	0.0012569	0.0049716
Cluster-465.0	9.532314827	0	5.7802	0.014118	0.044306
Cluster-3763.0	18.53405842	0.315488801	5.7799	5.01E-05	0.0002497
Cluster-589.1	9.502308327	0	5.7786	0.0019194	0.007349
Cluster-12018.0	34.44220403	0.63150165	5.7763	1.02E-06	6.33E-06
Cluster-15754.2452	9.460040795	0	5.7728	0.0014667	0.0057399
Cluster-1284.0	34.3598071	0.632025698	5.7713	2.19E-06	1.30E-05
Cluster-15754.30887	323.7119659	5.947742941	5.7631	1.06E-28	2.96E-27
Cluster-15754.30212	391.3292923	7.195944481	5.7627	2.68E-27	7.08E-26
Cluster-15754.31757	119.2710605	2.205758561	5.7606	7.15E-19	1.20E-17
Cluster-15754.729	85.21375398	1.577968051	5.7597	1.48E-12	1.59E-11
Cluster-15754.29716	1256.790466	23.20544753	5.7584	7.89E-48	4.53E-46
Cluster-15754.1945	357.0449568	6.613607343	5.7576	1.55E-38	6.47E-37
Cluster-4844.0	203.7159963	3.779491424	5.7549	9.07E-26	2.24E-24
Cluster-990.0	9.357860574	0	5.7545	0.014739	0.04599
Cluster-15754.2860	4811.292246	89.16154687	5.7538	4.25E-85	7.25E-83
Cluster-15754.209	169.3668928	3.150652817	5.7519	7.63E-23	1.61E-21
Cluster-6627.0	84.59707238	1.573208814	5.7519	3.19E-13	3.60E-12
Cluster-689.0	9.325484687	0	5.7496	0.0011432	0.0045633
Cluster-15754.31207	1437.12499	26.7253845	5.7495	1.78E-75	2.32E-73
Cluster-902.0	9.316487432	0	5.7485	0.00094814	0.003839
Cluster-15754.29874	9.293108799	0	5.7452	0.00067964	0.0028247
Cluster-1304.0	18.10306677	0.316012849	5.7444	0.00075009	0.0030933
Cluster-15754.1877	656.7585768	12.27171106	5.7437	2.88E-57	2.23E-55
Cluster-242.0	9.267029211	0	5.7415	0.0007016	0.0029093
Cluster-15754.31802	352.8340797	6.622558968	5.7378	5.75E-22	1.15E-20
Cluster-15754.29370	9.227462634	0	5.7357	0.0011471	0.0045766
Cluster-1000.0	9.217570989	0	5.7342	0.0014427	0.0056524
Cluster-15754.30740	216.9757271	4.084937703	5.7313	2.16E-24	4.95E-23
Cluster-791.0	9.195086746	0	5.7313	0.00096133	0.0038897
Cluster-15754.704	166.9747841	3.151176866	5.7312	3.92E-23	8.42E-22
Cluster-240.0	9.197787701	0	5.7311	0.002743	0.010172
Cluster-15754.1778	715.722281	13.46336861	5.7296	3.02E-58	2.40E-56
Cluster-15754.31489	750.1204593	14.14351072	5.7295	1.26E-97	2.95E-95
Cluster-15754.1127	9.159115513	0	5.726	0.0012216	0.0048448
Cluster-15754.819	33.22501591	0.626218364	5.7252	1.13E-06	6.96E-06
Cluster-15754.2542	82.57695482	1.553647819	5.7236	5.63E-08	4.00E-07
Cluster-13397.0	17.79191827	0.315488801	5.7212	0.00013246	0.00061994
Cluster-15754.30254	264.2302866	5.034591195	5.7151	1.01E-24	2.37E-23
Cluster-15754.14467	17.76381865	0.315488801	5.7146	0.00027542	0.0012252
Cluster-15754.2732	1245.159532	23.75918645	5.7101	6.32E-39	2.68E-37
Cluster-15754.29854	98.71920054	1.894504949	5.7088	5.88E-13	6.51E-12
Cluster-15754.29446	508.8181526	9.759458123	5.7058	5.98E-41	2.74E-39
Cluster-6719.0	32.84888439	0.63150165	5.7057	5.38E-06	3.05E-05
Cluster-752.0	9.040747349	0	5.704	0.0010813	0.0043347
Cluster-10656.0	81.79622501	1.5784921	5.7004	2.56E-12	2.70E-11
Cluster-15754.2761	1551.842807	29.88930973	5.6991	1.61E-79	2.33E-77
Cluster-393.0	9.002075162	0	5.6985	0.0010059	0.0040573
Cluster-8694.0	32.48917206	0.626218364	5.6933	1.99E-06	1.19E-05
Cluster-15754.30243	8.95261694	0	5.6912	0.00089324	0.0036344
Cluster-15754.438	145.8049212	2.811367833	5.6902	3.29E-21	6.30E-20
Cluster-17082.0	8.936428996	0	5.6889	0.00085629	0.0034955
Cluster-843.0	8.929238307	0	5.6875	0.0045265	0.016024
Cluster-15754.773	112.9646847	2.189908706	5.6847	4.71E-17	7.01E-16
Cluster-15754.1443	96.7857384	1.885510524	5.6816	1.19E-11	1.19E-10
Cluster-561.0	8.877079131	0	5.6798	0.0021707	0.0082278
Cluster-14827.0	32.17983014	0.630977601	5.6784	9.68E-06	5.30E-05
Cluster-4999.0	17.24999818	0.315488801	5.6769	0.0008036	0.0032989
Cluster-15754.1166	64.20170775	1.263527347	5.6748	4.97E-11	4.71E-10
Cluster-15754.32084	8.841107898	0	5.6744	0.0024306	0.0091204
Cluster-15754.2469	2762.859499	54.1673911	5.672	5.19E-41	2.38E-39
Cluster-15754.5551	2036.436982	39.99276927	5.6715	4.42E-94	9.54E-92
Cluster-607.0	8.834248776	0	5.6691	0.0023571	0.0088745
Cluster-15792.0	47.90034828	0.947514499	5.6669	7.24E-09	5.65E-08
Cluster-6373.0	17.10374387	0.315488801	5.6645	9.78E-05	0.00046741
Cluster-15754.4426	2354.899967	46.50970534	5.6623	1.84E-120	6.84E-118
Cluster-1224.0	206.4484966	4.100263509	5.659	2.99E-30	9.05E-29
Cluster-1143.0	17.03450236	0.316012849	5.6589	0.0001647	0.00075986
Cluster-1058.0	8.759605356	0	5.6576	0.0015684	0.0061044
Cluster-15754.28230	8.743417412	0	5.6553	0.0020375	0.0077616
Cluster-1912.0	17.0216785	0.310729564	5.6548	0.0044421	0.01575
Cluster-7680.0	426.9051312	8.490647491	5.6533	1.42E-44	7.30E-43
Cluster-322.0	8.727229468	0	5.653	0.0029951	0.011011
Cluster-15754.224	16.88375831	0.315488801	5.6446	0.0001166	0.00055106
Cluster-15754.17923	8.671474947	0	5.6443	0.0013985	0.0054928
Cluster-15754.2844	1037.276536	20.75393098	5.6441	5.95E-93	1.25E-90
Cluster-770.0	8.667879603	0	5.6436	0.0010288	0.004142
Cluster-15754.591	8.648096314	0	5.6406	0.0011559	0.0046094
Cluster-207.0	8.648096314	0	5.6406	0.0011559	0.0046094
Cluster-998.0	8.645395359	0	5.6403	0.001523	0.00594
Cluster-15754.30904	532.3122395	10.69269491	5.6386	1.01E-54	7.35E-53
Cluster-781.0	8.625612071	0	5.6373	0.001163	0.0046358
Cluster-2575.0	46.75535167	0.937471977	5.6359	6.73E-07	4.25E-06
Cluster-698.0	8.615720426	0	5.6358	0.0010864	0.0043522
Cluster-15754.2722	62.43337103	1.261955202	5.6332	4.21E-10	3.69E-09
Cluster-703.0	8.595937138	0	5.6328	0.0010877	0.0043567
Cluster-15754.29668	8.589640838	0	5.6319	0.0012077	0.0047983
Cluster-15754.31183	420.0853184	8.457332834	5.6317	2.92E-45	1.54E-43
Cluster-1098.0	16.73750399	0.316012849	5.6307	0.0003578	0.0015604
Cluster-15754.30013	155.3997493	3.137947253	5.6296	1.42E-24	3.31E-23
Cluster-15754.951	124.286132	2.501162318	5.6295	1.58E-18	2.59E-17
Cluster-15754.2738	1975.380644	39.9832936	5.6277	8.49E-85	1.43E-82
Cluster-15754.1610	1334.798228	27.00074601	5.6272	1.14E-134	5.55E-132
Cluster-15754.31872	8.550074261	0	5.6258	0.0013114	0.0051722
Cluster-516.0	8.546478916	0	5.625	0.0024756	0.0092702
Cluster-1198.0	31.0298635	0.632025698	5.6223	2.49E-05	0.00012908
Cluster-15754.1436	697.5484053	14.19481423	5.6208	6.03E-28	1.64E-26
Cluster-15754.544	169.6224873	3.448152768	5.618	1.15E-17	1.78E-16
Cluster-1345.0	16.52045064	0.316012849	5.6153	0.00054007	0.0022829
Cluster-15754.1506	8.484428096	0	5.6153	0.0024739	0.0092646
Cluster-15754.30993	46.21924759	0.942755262	5.6145	4.78E-08	3.43E-07
Cluster-15754.30040	8.474536452	0	5.6136	0.0031544	0.011531
Cluster-15754.25320	11076.54468	226.3859559	5.6126	1.56E-22	3.22E-21
Cluster-416.0	8.448456863	0	5.6096	0.0029763	0.010947
Cluster-444.0	91.9003839	1.884986475	5.6072	1.25E-15	1.70E-14
Cluster-15754.3244	1178.296258	24.17352832	5.6067	6.23E-121	2.35E-118
Cluster-9832.1	8.428673575	0	5.606	0.0049799	0.017453
Cluster-15754.29429	76.27697563	1.563690341	5.6026	4.08E-13	4.56E-12
Cluster-15754.2845	380.562544	7.842771938	5.5995	1.11E-30	3.41E-29
Cluster-15754.2559	1032.804544	21.39595639	5.5939	1.50E-48	8.87E-47
Cluster-15754.264	30.28255269	0.626742413	5.5923	2.62E-06	1.54E-05
Cluster-922.1	8.346839466	0	5.5922	0.01059	0.034295
Cluster-15754.29514	454.3152548	9.433969602	5.5907	1.30E-40	5.86E-39
Cluster-15754.1110	166.288185	3.453436053	5.5884	1.22E-25	3.00E-24
Cluster-913.0	8.340874733	0	5.588	0.0020117	0.0076746
Cluster-15754.29651	1842.502733	38.35830003	5.5866	5.11E-126	2.12E-123
Cluster-15754.31958	8.304903501	0	5.5823	0.0017887	0.0068882
Cluster-15754.29853	450.3834927	9.397991902	5.5812	5.38E-33	1.82E-31
Cluster-614.0	8.285120212	0	5.5791	0.0014084	0.0055295
Cluster-1691.0	16.15454232	0.310729564	5.579	0.00069078	0.0028674
Cluster-12691.1	8.271633223	0	5.5769	0.0016739	0.0064846
Cluster-15754.30569	928.4192785	19.46555935	5.5752	2.30E-104	6.63E-102
Cluster-15754.1217	402.9125159	8.451001452	5.5724	2.96E-32	9.65E-31
Cluster-15754.77	343.8286064	7.251964423	5.5713	4.89E-43	2.39E-41
Cluster-683.0	8.23655638	0	5.5713	0.0033032	0.012024
Cluster-15754.31471	686.4722162	14.42092563	5.5711	1.62E-75	2.12E-73
Cluster-798.0	8.223069391	0	5.5693	0.0016834	0.006517
Cluster-15754.29528	89.12765395	1.880227239	5.5636	1.43E-12	1.54E-11
Cluster-15754.2671	44.50083161	0.937471977	5.5631	3.40E-08	2.47E-07
Cluster-15754.2204	905.4752545	19.16434826	5.5626	6.10E-68	6.53E-66
Cluster-806.0	8.17361117	0	5.5613	0.0020248	0.0077194
Cluster-15754.30032	15.90870843	0.310729564	5.561	0.00033308	0.00146
Cluster-15754.32275	8.153827882	0	5.5579	0.0028266	0.010446
Cluster-171.0	8.143936237	0	5.5562	0.0035801	0.012945
Cluster-476.0	15.87306876	0.316012849	5.5554	0.00015086	0.00070011
Cluster-15754.29350	739.1577346	15.75055824	5.5545	1.16E-58	9.30E-57
Cluster-15754.8575	295.7640577	6.307637016	5.5542	7.20E-21	1.35E-19
Cluster-15754.2887	2050.142018	43.67506537	5.553	3.20E-116	1.10E-113
Cluster-912.0	8.124152949	0	5.5524	0.007558	0.025475
Cluster-15754.30911	543.8077576	11.57943023	5.5505	1.09E-51	7.15E-50
Cluster-15754.31006	8.114592872	0	5.5465	0.0029645	0.010911
Cluster-15754.768	146.7136618	3.143230538	5.5456	1.95E-24	4.48E-23
Cluster-13146.0	176.1386206	3.782678515	5.5453	1.98E-23	4.32E-22
Cluster-15754.22001	15875.5239	340.0585179	5.5448	1.20E-103	3.36E-101
Cluster-7220.0	58.59769205	1.258244062	5.5436	6.32E-11	5.95E-10
Cluster-15754.2793	500.0501142	10.72923946	5.5428	8.51E-05	0.00041082
Cluster-609.0	8.082216984	0	5.5417	0.0062731	0.021522
Cluster-427.0	8.062433695	0	5.538	0.0028528	0.010537
Cluster-992.0	8.048946706	0	5.5355	0.002099	0.0079786
Cluster-15754.1892	349.511524	7.556362605	5.5342	7.92E-48	4.54E-46
Cluster-1050.0	8.032758762	0	5.5328	0.0018538	0.0071193
Cluster-15754.31869	58.05993013	1.257720014	5.5313	6.98E-10	6.01E-09
Cluster-938.0	8.022867118	0	5.5312	0.001856	0.0071266
Cluster-15754.29880	970.4912618	21.00121832	5.5283	1.84E-109	5.72E-107
Cluster-15754.1424	7.99678753	0	5.5269	0.0017241	0.0066598
Cluster-15754.21763	535.411329	11.62754665	5.5255	9.78E-76	1.29E-73
Cluster-2229.0	15.54876485	0.316012849	5.5254	0.00015069	0.00069944
Cluster-15754.30972	7.970707942	0	5.5227	0.0016855	0.0065242
Cluster-302.0	7.964411642	0	5.5218	0.0021238	0.0080653
Cluster-15754.29734	461.4450193	10.03901203	5.5216	1.50E-52	1.01E-50
Cluster-1686.0	15.46963169	0.310729564	5.5187	0.00023699	0.0010658
Cluster-15754.29792	360.0522108	7.854386605	5.5184	2.25E-29	6.54E-28
Cluster-13526.0	100.7363034	2.208945652	5.5158	2.39E-12	2.53E-11
Cluster-14571.0	28.77343655	0.63150165	5.5156	4.90E-06	2.79E-05
Cluster-15754.1199	7.905061777	0	5.5119	0.002141	0.0081248
Cluster-669.0	7.905061777	0	5.5119	0.002141	0.0081248
Cluster-15754.764	7.895170132	0	5.5102	0.0025737	0.0095959
Cluster-202.0	7.888873833	0	5.5093	0.0018855	0.007231
Cluster-5489.0	71.52594599	1.5784921	5.5078	2.15E-12	2.29E-11
Cluster-6185.0	114.432232	2.522295458	5.5076	1.60E-16	2.30E-15
Cluster-15754.1920	528.3467916	11.63282993	5.5066	1.64E-72	2.00E-70
Cluster-615.0	7.869090544	0	5.5059	0.0023654	0.0089026
Cluster-814.0	7.862794244	0	5.505	0.0020347	0.007752
Cluster-15754.29390	541.1201433	11.93085393	5.5029	1.26E-65	1.25E-63
Cluster-15754.29443	356.1150454	7.852290411	5.5028	2.06E-40	9.21E-39
Cluster-15754.29666	2189.575818	48.38464929	5.5001	3.36E-149	2.26E-146
Cluster-15754.2742	1750.578894	38.70972373	5.5	2.10E-84	3.49E-82
Cluster-15754.29939	1100.961621	24.40496581	5.4944	2.60E-29	7.51E-28
Cluster-14113.0	155.7364324	3.471948951	5.4923	1.63E-20	2.99E-19
Cluster-15754.1904	282.4161125	6.258996553	5.4921	4.13E-38	1.70E-36
Cluster-15754.3820	155.4223161	3.452912005	5.4915	4.20E-20	7.51E-19
Cluster-15754.30410	522.3777136	11.59584694	5.4913	1.13E-52	7.66E-51
Cluster-15754.11475	296.0819166	6.618890629	5.487	1.15E-34	4.18E-33
Cluster-9832.2	7.738692603	0	5.4832	0.0067961	0.023165
Cluster-15754.2772	4479.170517	100.2932253	5.481	1.53E-08	1.16E-07
Cluster-15754.455	126.0592253	2.83040478	5.4788	1.09E-15	1.47E-14
Cluster-1337.0	15.03741408	0.316012849	5.4785	0.00049721	0.0021157
Cluster-15754.2916	1622.129478	36.45633	5.4756	2.51E-33	8.63E-32
Cluster-5204.0	69.85708854	1.572684766	5.474	1.43E-11	1.42E-10
Cluster-15754.30238	41.84073634	0.942231213	5.4725	2.14E-08	1.59E-07
Cluster-848.0	7.692266904	0	5.4702	0.002432	0.0091251
Cluster-15754.32112	41.74296333	0.942755262	5.4693	0.00080395	0.0033001
Cluster-1324.0	7.666187316	0	5.4657	0.0022762	0.0085949
Cluster-14587.0	138.8770296	3.146417629	5.4652	9.23E-16	1.26E-14
Cluster-656.0	7.652700327	0	5.4636	0.0046804	0.016498
Cluster-15754.2261	262.9138505	5.957261414	5.4618	2.85E-29	8.22E-28
Cluster-509.0	7.636512383	0	5.4607	0.0028152	0.010413
Cluster-15754.1155	193.515622	4.391432078	5.4599	2.38E-24	5.46E-23
Cluster-15754.30227	14.85518853	0.316012849	5.4596	0.00028461	0.0012627
Cluster-15754.31587	7.623919784	0	5.4586	0.0025527	0.0095237
Cluster-6666.0	14.81529039	0.315488801	5.4585	0.00081233	0.00333
Cluster-15754.2598	110.4570269	2.505397506	5.4584	4.20E-15	5.45E-14
Cluster-15754.29596	41.28474865	0.932188692	5.4565	3.07E-07	2.02E-06
Cluster-15754.29476	509.6139704	11.58261732	5.4563	1.43E-62	1.29E-60
Cluster-15754.1900	14.80932566	0.310729564	5.4556	0.00025489	0.0011405
Cluster-15754.30784	7.604136495	0	5.4552	0.0021722	0.0082319
Cluster-477.0	7.604136495	0	5.4552	0.0021722	0.0082319
Cluster-677.0	7.594244851	0	5.4535	0.0021749	0.0082408
Cluster-7746.0	41.19898763	0.937471977	5.4526	5.23E-08	3.74E-07
Cluster-15754.22135	7.581652252	0	5.4514	0.0037035	0.013344
Cluster-691.0	7.581652252	0	5.4514	0.0037035	0.013344
Cluster-15754.408	192.2199816	4.385100696	5.4507	1.43E-23	3.16E-22
Cluster-15754.32371	7.574461562	0	5.4501	0.0025717	0.0095903
Cluster-348.0	7.571760607	0	5.4497	0.0031464	0.011505
Cluster-15754.22934	7.570866218	0	5.4493	0.0078549	0.026354
Cluster-10294.0	54.82138071	1.263003299	5.4463	8.56E-09	6.62E-08
Cluster-15754.1962	82.2394777	1.894504949	5.446	8.22E-14	9.69E-13
Cluster-841.0	7.542085674	0	5.4446	0.0024827	0.0092941
Cluster-13129.0	259.8174279	5.974159366	5.4442	2.28E-39	9.86E-38
Cluster-15754.1151	95.69076283	2.190432754	5.4442	2.13E-16	3.04E-15
Cluster-460.0	7.528598686	0	5.4421	0.003326	0.012101
Cluster-7746.1	7.528598686	0	5.4421	0.003326	0.012101
Cluster-10444.0	81.7961247	1.883938378	5.4407	1.70E-14	2.11E-13
Cluster-15754.401	81.63189366	1.884462427	5.4374	7.47E-15	9.52E-14
Cluster-15754.30598	7.486331153	0	5.4348	0.0030837	0.011303
Cluster-15754.2505	1339.751882	30.97093799	5.4347	9.59E-08	6.67E-07
Cluster-1186.0	7.446764576	0	5.4274	0.0054536	0.018948
Cluster-11790.0	135.1105096	3.147465726	5.4267	6.71E-23	1.42E-21
Cluster-800.0	7.426981288	0	5.4233	0.010632	0.034416
Cluster-15754.2639	308.2846971	7.19275739	5.4185	1.48E-23	3.26E-22
Cluster-2463.0	7.42371751	0	5.4178	0.0041724	0.014887
Cluster-15421.0	14.41937558	0.315488801	5.4177	0.00025038	0.0011218
Cluster-15754.15	53.73097741	1.262479251	5.4174	1.93E-09	1.59E-08
Cluster-637.0	7.3883091	0	5.4165	0.0082176	0.02743
Cluster-15754.32350	133.9613548	3.147465726	5.4141	2.40E-20	4.36E-19
Cluster-5274.0	53.46512897	1.252436729	5.4123	5.39E-10	4.68E-09
Cluster-6856.0	26.73318636	0.626218364	5.4112	9.12E-06	5.01E-05
Cluster-15754.27311	374.3820294	8.80666034	5.4109	2.45E-48	1.44E-46
Cluster-920.0	7.375153679	0	5.4096	0.0085386	0.028372
Cluster-764.0	7.367962989	0	5.4078	0.0043735	0.015533
Cluster-916.0	7.35537039	0	5.4056	0.0041529	0.014823
Cluster-499.1	7.34907409	0	5.4049	0.0087765	0.029052
Cluster-15754.2726	609.6279055	14.37123707	5.4046	2.01E-24	4.64E-23
Cluster-15754.2045	597.7652887	14.13189606	5.4024	1.64E-62	1.48E-60
Cluster-15754.1372	7.335587101	0	5.4018	0.0030839	0.011303
Cluster-2434.0	7.325695457	0	5.4	0.0029773	0.01095
Cluster-15754.29485	1258.481622	29.83800622	5.3983	4.71E-54	3.33E-52
Cluster-445.0	7.283427925	0	5.3926	0.003111	0.01139
Cluster-15754.32189	7.277131625	0	5.3915	0.0047789	0.016803
Cluster-1141.0	14.16971508	0.316012849	5.3913	0.0008274	0.0033868
Cluster-2593.0	26.38583538	0.626742413	5.3908	2.38E-05	0.00012385
Cluster-1347.0	7.269940936	0	5.3901	0.0034883	0.012642
Cluster-15754.32520	7.269940936	0	5.3901	0.0034883	0.012642
Cluster-2549.0	182.8283364	4.35549718	5.3895	7.80E-05	0.00037875
Cluster-15754.29597	26.25510587	0.621459128	5.3885	2.39E-05	0.00012424
Cluster-15754.1072	7.251052037	0	5.3868	0.00531	0.01849
Cluster-15754.2380	78.82915721	1.884462427	5.3863	1.88E-14	2.32E-13
Cluster-15754.32181	7.247456693	0	5.3861	0.0030153	0.011075
Cluster-1046.0	7.237565048	0	5.3843	0.0028697	0.010592
Cluster-15754.7509	7.234864093	0	5.3838	0.007886	0.026441
Cluster-15754.30026	1127.31347	27.01135538	5.3831	2.16E-101	5.68E-99
Cluster-16544.0	65.54906255	1.574256911	5.3821	5.43E-12	5.59E-11
Cluster-15488.0	117.8302737	2.826169592	5.3811	3.98E-19	6.75E-18
Cluster-15835.0	39.20638909	0.942231213	5.3796	7.06E-08	4.98E-07
Cluster-152.0	7.208784505	0	5.379	0.0092352	0.030378
Cluster-8246.0	26.07524971	0.626218364	5.3772	1.81E-05	9.58E-05
Cluster-15754.30542	7.191702172	0	5.3761	0.0031589	0.011545
Cluster-329.0	7.182704917	0	5.374	0.011409	0.036658
Cluster-15754.29332	2897.338464	69.91657015	5.3735	9.28E-46	4.96E-44
Cluster-2060.0	64.90787666	1.558931105	5.3723	5.88E-11	5.55E-10
Cluster-426.0	7.162027239	0	5.3705	0.0044056	0.015634
Cluster-15754.30705	675.0294477	16.36193205	5.3672	1.12E-35	4.24E-34
Cluster-15754.1366	207.2659789	5.017650443	5.3667	3.29E-27	8.66E-26
Cluster-551.0	7.129651351	0	5.3646	0.0044105	0.01565
Cluster-15754.29950	232.6049692	5.653911329	5.3621	2.13E-20	3.87E-19
Cluster-15754.32521	7.116164362	0	5.3618	0.0062659	0.021502
Cluster-16823.0	7.116164362	0	5.3618	0.0062659	0.021502
Cluster-15754.4826	13911.75377	338.8582519	5.3595	6.32E-118	2.23E-115
Cluster-8891.0	347.4282428	8.473749539	5.3572	1.90E-42	9.12E-41
Cluster-801.1	7.090084774	0	5.3569	0.0063054	0.02162
Cluster-1146.0	13.83371296	0.316012849	5.3566	0.00037748	0.0016398
Cluster-1120.0	25.73295128	0.632025698	5.3555	2.32E-05	0.0001209
Cluster-13213.0	89.704219	2.211041846	5.3489	5.59E-15	7.19E-14
Cluster-15754.705	25.58490819	0.626742413	5.3484	9.98E-06	5.45E-05
Cluster-15754.302	25.54207783	0.621459128	5.3475	3.63E-05	0.00018463
Cluster-15754.8573	986.4503213	24.2539113	5.3473	4.80E-46	2.61E-44
Cluster-15754.1465	485.8605625	11.94779468	5.3469	5.85E-72	6.93E-70
Cluster-15754.2617	7.047254419	0	5.343	0.0049561	0.017377
Cluster-192.0	7.047254419	0	5.343	0.0049561	0.017377
Cluster-15754.31284	13.67993638	0.310729564	5.3423	0.00042061	0.0018127
Cluster-15754.32173	13.67274569	0.315488801	5.3415	0.0004952	0.0021076
Cluster-455.0	7.037362775	0	5.3412	0.0054994	0.019086
Cluster-547.0	7.027471131	0	5.3395	0.0068492	0.023326
Cluster-15754.30363	7.014878531	0	5.337	0.0050644	0.017712
Cluster-15754.998	139.6298733	3.452912005	5.3369	2.54E-24	5.81E-23
Cluster-15754.29241	5095.334505	126.1201952	5.3365	1.59E-54	1.15E-52
Cluster-15754.29414	493.3082877	12.27013891	5.331	5.35E-50	3.33E-48
Cluster-14735.0	25.29871364	0.630977601	5.3283	6.80E-05	0.00033324
Cluster-15754.2532	302.7473756	7.532042374	5.3277	4.65E-33	1.58E-31
Cluster-15754.557	6.95912401	0	5.3263	0.0037065	0.013353
Cluster-2722.0	25.09063975	0.621459128	5.3236	2.02E-05	0.00010596
Cluster-290.0	6.939340722	0	5.3226	0.0042886	0.015257
Cluster-15754.31162	6.929449078	0	5.3208	0.0051604	0.018012
Cluster-14441.1	6.910560179	0	5.3173	0.0061989	0.021282
Cluster-15754.30937	6.903369489	0	5.3159	0.0044007	0.015618
Cluster-6611.0	62.39559324	1.573732863	5.3111	9.37E-11	8.69E-10
Cluster-5547.0	398.5323161	10.04219912	5.3096	2.96E-33	1.01E-31
Cluster-217.0	6.867398257	0	5.309	0.0046896	0.01652
Cluster-15754.1837	1356.136983	34.24642185	5.3077	1.98E-103	5.47E-101
Cluster-15754.2442	1865.068497	47.12636243	5.3066	3.15E-133	1.50E-130
Cluster-15754.1603	186.5415844	4.724909728	5.3066	3.81E-25	9.15E-24
Cluster-15754.2603	1205.797599	30.49225596	5.3062	2.50E-145	1.58E-142
Cluster-15754.29739	434.7320709	11.01560599	5.3039	1.30E-41	6.08E-40
Cluster-15754.30184	6.838617714	0	5.3035	0.0063071	0.021625
Cluster-15754.618	322.5731653	8.170923502	5.3032	2.59E-44	1.32E-42
Cluster-786.0	6.835022369	0	5.303	0.0043796	0.015551
Cluster-917.0	6.835022369	0	5.303	0.0043796	0.015551
Cluster-15754.2963	507.3462336	12.88683881	5.2992	1.59E-37	6.44E-36
Cluster-15754.800	61.73553624	1.567925529	5.2983	1.69E-10	1.53E-09
Cluster-15754.6829	10102.95948	256.9056005	5.2974	1.54E-128	6.71E-126
Cluster-15754.426	6.805347436	0	5.2972	0.0052277	0.01823
Cluster-15754.31298	111.1145317	2.831452877	5.296	1.55E-19	2.68E-18
Cluster-15754.11329	1018.319605	26.01991686	5.2896	9.46E-42	4.45E-40
Cluster-15754.31232	6.749592915	0	5.2859	0.0086591	0.028714
Cluster-702.0	6.749592915	0	5.2859	0.0086591	0.028714
Cluster-16102.0	61.05544691	1.579016148	5.2801	7.40E-11	6.91E-10
Cluster-819.0	6.746329138	0	5.2799	0.011878	0.037978
Cluster-140.1	6.713621683	0	5.2785	0.01099	0.03546
Cluster-451.0	6.707325383	0	5.2772	0.011898	0.03804
Cluster-2125.0	13.01154526	0.310729564	5.2698	0.0005929	0.0024913
Cluster-1105.0	36.38532656	0.948038547	5.2694	2.02E-06	1.21E-05
Cluster-15754.2306	700.9383184	18.19251353	5.2667	5.68E-61	4.89E-59
Cluster-3351.1	6.674386673	0	5.265	0.0062681	0.021508
Cluster-1114.0	12.97860655	0.316012849	5.2624	0.00065918	0.0027469
Cluster-15754.604	265.8122396	6.941758908	5.2619	4.27E-22	8.61E-21
Cluster-11744.0	132.5214624	3.457671241	5.2614	1.02E-22	2.12E-21
Cluster-278.1	6.654603384	0	5.2609	0.0052859	0.018417
Cluster-418.0	6.654603384	0	5.2609	0.0052859	0.018417
Cluster-15754.31313	60.09242681	1.568449578	5.2592	4.91E-11	4.66E-10
Cluster-15754.30255	564.5864786	14.74064962	5.2579	3.00E-59	2.46E-57
Cluster-15754.2884	1434.866172	37.52548846	5.2571	4.85E-08	3.48E-07
Cluster-1947.0	24.02093191	0.626742413	5.2569	6.36E-05	0.00031305
Cluster-15754.32236	155.5107311	4.065376708	5.2539	3.37E-17	5.08E-16
Cluster-15754.2944	6.618632152	0	5.2538	0.0049543	0.017373
Cluster-2714.0	35.97166628	0.948038547	5.2534	5.73E-06	3.23E-05
Cluster-500.0	6.612335852	0	5.2526	0.0053552	0.018628
Cluster-15754.3963	2079.310372	54.69220071	5.249	2.04E-64	1.94E-62
Cluster-2248.0	12.81763929	0.310729564	5.2465	0.0035513	0.012851
Cluster-15754.690	71.46512113	1.879179142	5.2452	7.79E-13	8.54E-12
Cluster-15754.732	6.57006832	0	5.2443	0.0073007	0.024695
Cluster-543.0	6.556581331	0	5.2416	0.0047378	0.016673
Cluster-15754.1577	35.6243153	0.946466402	5.24	1.25E-06	7.66E-06
Cluster-11362.1	23.7382324	0.63150165	5.24	8.79E-05	0.00042329
Cluster-15754.23448	6.536798043	0	5.2376	0.0056677	0.019629
Cluster-497.0	6.520610099	0	5.2344	0.0050583	0.017695
Cluster-1144.0	12.69443204	0.316012849	5.234	0.00054731	0.0023105
Cluster-821.0	6.514313799	0	5.2332	0.005697	0.019724
Cluster-169.0	6.504422155	0	5.2312	0.0054851	0.019047
Cluster-15754.29458	1131.758828	30.15301377	5.23	1.48E-64	1.42E-62
Cluster-15754.31738	6.494530511	0	5.2292	0.0054972	0.01908
Cluster-6170.0	247.1633565	6.60408887	5.2278	1.28E-32	4.26E-31
Cluster-15754.29760	259.2823476	6.925385004	5.2272	8.49E-12	8.61E-11
Cluster-15754.22025	3064.951983	81.8955833	5.2261	1.04E-15	1.41E-14
Cluster-532.0	6.474747222	0	5.2252	0.0062354	0.021403
Cluster-15754.30370	12.60900259	0.310729564	5.2251	0.0008113	0.0033263
Cluster-15754.862	93.84982052	2.506445603	5.2235	4.93E-16	6.86E-15
Cluster-7027.0	128.8123548	3.442869483	5.2214	6.47E-21	1.22E-19
Cluster-15754.30016	2194.554214	58.87127505	5.221	1.82E-67	1.93E-65
Cluster-1043.0	6.454963934	0	5.2209	0.0084509	0.028114
Cluster-1253.1	6.454963934	0	5.2209	0.0084509	0.028114
Cluster-15754.2789	1862.888337	49.98894817	5.2204	6.74E-129	2.97E-126
Cluster-15754.30614	816.341492	21.94344953	5.2162	2.05E-61	1.78E-59
Cluster-12710.0	6.428884345	0	5.2156	0.0085097	0.028283
Cluster-15754.2795	605.8448808	16.32180476	5.2135	7.46E-45	3.88E-43
Cluster-670.0	6.418992701	0	5.2134	0.010014	0.032643
Cluster-15754.30181	521.0612597	14.0985814	5.2057	3.10E-48	1.81E-46
Cluster-15754.30308	196.8889118	5.354796432	5.2028	2.29E-18	3.70E-17
Cluster-15754.1516	208.0669189	5.666616893	5.2008	5.27E-21	9.96E-20
Cluster-1217.0	12.40609936	0.316012849	5.2001	0.00058889	0.0024748
Cluster-454.0	12.38631607	0.310729564	5.198	0.0006767	0.0028134
Cluster-15754.282	68.9407254	1.86913662	5.1972	7.52E-11	7.02E-10
Cluster-12368.0	23.04712578	0.63150165	5.194	4.10E-05	0.00020696
Cluster-15754.26526	1089.527541	29.92205754	5.1879	5.46E-63	5.03E-61
Cluster-1962.0	12.31470517	0.310729564	5.1871	0.0026212	0.0097567
Cluster-520.0	6.32400317	0	5.187	0.007191	0.024367
Cluster-15754.17622	5426.163091	149.101349	5.1855	2.50E-82	3.96E-80
Cluster-264.0	6.314111526	0	5.185	0.0072088	0.024421
Cluster-15754.2101	68.59337442	1.895028997	5.1842	5.08E-12	5.24E-11
Cluster-3628.0	34.20659334	0.942231213	5.1835	6.42E-07	4.07E-06
Cluster-5098.0	34.09001396	0.94699045	5.1761	5.97E-07	3.80E-06
Cluster-15754.2519	1233.520519	34.13586851	5.1742	1.17E-51	7.66E-50
Cluster-15754.30648	408.0217665	11.29568394	5.1736	1.54E-59	1.28E-57
Cluster-15754.1543	6.25565605	0	5.1729	0.0080549	0.026964
Cluster-15754.1385	1198.63311	33.23598918	5.1715	7.77E-103	2.12E-100
Cluster-1255.0	6.245764406	0	5.1708	0.0068775	0.023419
Cluster-15754.74	78.9849716	2.205234512	5.1662	4.10E-12	4.27E-11
Cluster-15754.29743	6.219684817	0	5.1653	0.0073827	0.024944
Cluster-11132.1	6.206197828	0	5.1624	0.0069446	0.023631
Cluster-742.0	6.206197828	0	5.1624	0.0069446	0.023631
Cluster-2637.0	12.08809174	0.310729564	5.1622	0.0012395	0.0049085
Cluster-15754.2199	280.9729741	7.842247889	5.1618	4.96E-38	2.04E-36
Cluster-15754.1496	224.0544986	6.240483655	5.1612	2.44E-19	4.18E-18
Cluster-15754.598	22.46921667	0.626742413	5.1612	4.23E-05	0.00021318
Cluster-1678.0	12.07639353	0.310729564	5.161	0.0017036	0.0065878
Cluster-15754.1268	22.47125449	0.630977601	5.1602	0.00093961	0.0038074
Cluster-432.0	6.193605229	0	5.1598	0.0082957	0.027679
Cluster-1754.0	6.190009885	0	5.1591	0.0063453	0.021741
Cluster-314.0	6.18641454	0	5.1582	0.010463	0.03394
Cluster-172.0	6.18011824	0	5.157	0.0067034	0.022868
Cluster-15754.32134	12.03323161	0.315488801	5.1565	0.00073234	0.0030267
Cluster-15754.30819	6.177417285	0	5.1563	0.011368	0.03654
Cluster-15754.30262	56.08272545	1.579540196	5.1551	1.86E-09	1.53E-08
Cluster-15754.29420	827.115729	23.26779886	5.1528	2.91E-103	8.00E-101
Cluster-14634.0	78.2048224	2.205758561	5.1514	2.78E-14	3.39E-13
Cluster-10059.0	55.76168532	1.563690341	5.1508	9.33E-11	8.65E-10
Cluster-678.1	6.127959064	0	5.1459	0.0080526	0.02696
Cluster-688.0	6.127959064	0	5.1459	0.0080526	0.02696
Cluster-15754.970	366.8707458	10.36982663	5.1454	1.69E-27	4.53E-26
Cluster-15754.747	122.2521781	3.458719338	5.1444	7.37E-21	1.38E-19
Cluster-359.0	6.11806742	0	5.1438	0.0083526	0.027842
Cluster-15754.2670	1065.506132	30.15563402	5.1428	8.04E-89	1.52E-86
Cluster-15754.31706	6.108175775	0	5.1416	0.0089724	0.029638
Cluster-367.0	6.108175775	0	5.1416	0.0089724	0.029638
Cluster-15754.31294	1162.647612	32.99237018	5.1397	6.91E-144	4.26E-141
Cluster-15754.30110	186.7048855	5.292445108	5.1364	9.88E-12	9.96E-11
Cluster-15754.2838	408.5415161	11.60165427	5.1362	6.76E-55	4.93E-53
Cluster-1121.0	22.14345554	0.632025698	5.1352	0.00014553	0.00067699
Cluster-15754.30423	6.078500843	0	5.1347	0.014434	0.045177
Cluster-15754.26606	3605.919886	103.0482946	5.1291	7.10E-152	5.10E-149
Cluster-9832.0	569.7660672	16.38415609	5.1217	9.17E-33	3.07E-31
Cluster-15754.1676	481.4490997	13.84282368	5.1213	3.27E-55	2.42E-53
Cluster-8346.0	174.6229946	5.026120819	5.1187	1.35E-29	3.96E-28
Cluster-2175.0	32.73737535	0.942755262	5.1174	1.44E-06	8.75E-06
Cluster-14996.0	43.61727623	1.262479251	5.1146	4.99E-08	3.57E-07
Cluster-15754.30065	152.3444202	4.39461917	5.1145	2.02E-25	4.91E-24
Cluster-17109.0	11.68644345	0.315488801	5.1143	0.0009989	0.0040302
Cluster-13375.0	11.67655181	0.315488801	5.1132	0.00094324	0.0038212
Cluster-15754.1304	184.5010851	5.331567098	5.1118	5.00E-29	1.42E-27
Cluster-15754.32045	65.05355037	1.889745712	5.1091	5.02E-12	5.18E-11
Cluster-15754.2183	75.92029583	2.211565894	5.1068	3.00E-11	2.90E-10
Cluster-15754.30373	5.977215012	0	5.1058	0.011715	0.037523
Cluster-15754.2889	605.38162	17.57315059	5.1053	4.93E-68	5.31E-66
Cluster-15754.1739	151.3549711	4.40518574	5.1045	4.57E-23	9.75E-22
Cluster-14721.0	53.82124595	1.579016148	5.0964	6.86E-10	5.90E-09
Cluster-2883.0	5.921460491	0	5.0932	0.0082102	0.027409
Cluster-15754.740	107.3922686	3.155936102	5.0921	1.00E-12	1.09E-11
Cluster-1081.0	5.911568847	0	5.091	0.0085595	0.028434
Cluster-771.0	5.911568847	0	5.091	0.0085595	0.028434
Cluster-16294.0	288.6156696	8.502262158	5.0869	5.63E-31	1.76E-29
Cluster-15754.2952	3116.477698	91.73195874	5.0864	1.13E-141	6.28E-139
Cluster-15754.1098	714.2264156	21.0260626	5.0853	1.23E-75	1.61E-73
Cluster-463.0	5.885489259	0	5.0853	0.0080587	0.026971
Cluster-15754.2041	277.2409197	8.166688314	5.085	1.41E-25	3.44E-24
Cluster-944.0	5.879192959	0	5.084	0.0090409	0.029829
Cluster-15754.1701	202.2257691	5.95512242	5.0834	4.09E-25	9.79E-24
Cluster-523.0	5.875597614	0	5.0831	0.0086423	0.028673
Cluster-736.0	5.849518026	0	5.0774	0.0083673	0.027878
Cluster-15754.31386	74.34004909	2.210517798	5.0772	3.69E-10	3.25E-09
Cluster-2199.0	53.05360682	1.57478096	5.0772	1.85E-08	1.39E-07
Cluster-15754.30574	5.829734738	0	5.0729	0.01062	0.034382
Cluster-15754.32611	5.827033782	0	5.0723	0.011676	0.03743
Cluster-15754.1404	517.3211508	15.38538088	5.071	3.15E-65	3.09E-63
Cluster-15754.31357	94.96202715	2.826169592	5.0709	1.68E-13	1.93E-12
Cluster-8566.0	21.08060683	0.626218364	5.0677	0.0001641	0.0007573
Cluster-2553.0	5.803655149	0	5.0671	0.010144	0.033016
Cluster-824.1	5.783871861	0	5.0623	0.01467	0.045816
Cluster-15754.30906	5.777575561	0	5.0612	0.010782	0.034862
Cluster-474.0	5.777575561	0	5.0612	0.010782	0.034862
Cluster-370.0	5.771279261	0	5.0597	0.012452	0.039611
Cluster-15754.32305	136.1163779	4.085461751	5.0594	1.19E-21	2.34E-20
Cluster-15754.649	334.4246032	10.04272316	5.0564	9.56E-34	3.35E-32
Cluster-15754.2776	408.2402252	12.28865181	5.0564	8.49E-32	2.72E-30
Cluster-15754.1890	826.8871153	24.89440737	5.0541	1.08E-09	9.13E-09
Cluster-4173.0	20.81858499	0.626218364	5.0534	9.25E-05	0.00044339
Cluster-11582.0	31.14428696	0.932188692	5.0515	1.46E-05	7.82E-05
Cluster-15754.1378	124.9231597	3.758882332	5.0513	1.63E-16	2.35E-15
Cluster-15754.30545	624.3369237	18.83034656	5.051	6.66E-34	2.35E-32
Cluster-15754.31203	93.46828709	2.811367833	5.0488	5.72E-15	7.35E-14
Cluster-15754.2382	581.8265204	17.57053035	5.0482	4.50E-82	7.10E-80
Cluster-15754.30156	93.40287218	2.831976925	5.0461	3.11E-17	4.70E-16
Cluster-17399.0	82.81231646	2.515440028	5.0411	1.68E-14	2.09E-13
Cluster-15754.193	134.2859903	4.090745036	5.0389	8.56E-22	1.70E-20
Cluster-15754.2641	1390.170952	42.36189226	5.036	5.77E-57	4.44E-55
Cluster-14770.0	30.90632468	0.942231213	5.0348	1.62E-06	9.80E-06
Cluster-8706.0	20.58274305	0.63150165	5.0309	7.21E-05	0.00035168
Cluster-6357.0	30.71713969	0.936947928	5.0304	4.68E-06	2.67E-05
Cluster-15754.25489	1504.015516	46.15186466	5.0261	3.84E-58	3.04E-56
Cluster-11016.0	10.98567645	0.315488801	5.0253	0.0012008	0.004774
Cluster-15754.651	225.0903555	6.917962725	5.0246	5.21E-32	1.69E-30
Cluster-335.1	5.652911097	0	5.0245	0.013331	0.042095
Cluster-15754.29286	132.5484542	4.065900756	5.0228	1.66E-18	2.71E-17
Cluster-15754.31137	20.44334785	0.632025698	5.0214	0.00033243	0.0014577
Cluster-15754.30829	807.3664392	24.89226838	5.0207	3.58E-31	1.13E-29
Cluster-441.0	5.633127809	0	5.02	0.015174	0.047198
Cluster-15754.31158	304.8565017	9.450343505	5.014	4.37E-28	1.19E-26
Cluster-15754.7106	1765.034611	54.7303174	5.0121	3.31E-105	9.75E-103
Cluster-226.0	5.597156576	0	5.0115	0.014693	0.045877
Cluster-10597.0	5.558484389	0	5.0025	0.015536	0.048168
Cluster-15754.32106	130.6129849	4.079654418	5.0008	2.01E-17	3.08E-16
Cluster-8677.0	5.548592745	0	5.0001	0.012712	0.040344
Cluster-15754.1980	431.4853538	13.48450175	4.9983	6.53E-48	3.76E-46
Cluster-15754.2669	221.0382167	6.930668289	4.9981	1.88E-21	3.65E-20
Cluster-1909.0	5.535105756	0	4.9968	0.012276	0.039113
Cluster-8041.0	5.535105756	0	4.9968	0.012276	0.039113
Cluster-15754.407	100.2654491	3.152224962	4.9954	1.15E-14	1.45E-13
Cluster-15754.1564	581.2051341	18.23058742	4.9949	1.29E-40	5.83E-39
Cluster-15754.479	60.03397133	1.888697615	4.9937	7.87E-11	7.34E-10
Cluster-663.0	5.512621512	0	4.9916	0.012217	0.038952
Cluster-10110.0	29.98465994	0.942231213	4.9907	3.48E-06	2.02E-05
Cluster-756.0	5.502729868	0	4.9893	0.011362	0.036526
Cluster-15754.804	10.71712705	0.315488801	4.9884	0.0013056	0.0051502
Cluster-1461.0	10.7144261	0.310729564	4.9882	0.0024385	0.0091464
Cluster-11362.0	29.91745625	0.94699045	4.987	8.81E-05	0.00042403
Cluster-15754.2097	467.709891	14.74379391	4.9866	3.87E-37	1.54E-35
Cluster-15754.29665	5.473054935	0	4.9822	0.012365	0.039368
Cluster-514.0	5.473054935	0	4.9822	0.012365	0.039368
Cluster-15754.4362	3657.873825	115.8020677	4.9817	5.24E-86	9.25E-84
Cluster-15754.30939	5.466758635	0	4.9807	0.012535	0.039852
Cluster-6714.0	208.1398383	6.595618494	4.9805	1.12E-34	4.05E-33
Cluster-15754.847	89.26570509	2.83726021	4.98	4.67E-16	6.51E-15
Cluster-2226.0	10.64158924	0.310729564	4.9793	0.0016856	0.0065242
Cluster-15754.30656	277.890967	8.818317807	4.9792	4.90E-18	7.79E-17
Cluster-15754.1606	5.456866991	0	4.9784	0.012573	0.039946
Cluster-15754.1081	29.70408077	0.946466402	4.9764	2.36E-05	0.0001228
Cluster-4361.0	29.67261705	0.947514499	4.9751	3.15E-06	1.83E-05
Cluster-407.0	5.437083703	0	4.9735	0.014258	0.044691
Cluster-15754.7543	1223.097537	38.9464445	4.9731	5.21E-89	9.93E-87
Cluster-3351.0	19.71920222	0.63150165	4.9705	8.29E-05	0.0004007
Cluster-15754.2899	2346.737095	74.90832822	4.9697	5.54E-44	2.77E-42
Cluster-11421.0	19.66704304	0.626742413	4.9694	9.22E-05	0.00044218
Cluster-1134.0	10.59875889	0.316012849	4.9693	0.0025026	0.0093601
Cluster-1283.0	39.40783511	1.264051396	4.9684	6.04E-07	3.84E-06
Cluster-1872.0	39.11221142	1.248201541	4.9662	6.91E-05	0.000338
Cluster-15754.1423	402.1687826	12.86094643	4.9657	1.80E-30	5.50E-29
Cluster-15754.29775	3238.424073	103.6956461	4.9651	1.14E-194	1.71E-191
Cluster-10004.0	215.3411831	6.916390579	4.9616	7.37E-32	2.37E-30
Cluster-15754.271	39.08139306	1.253484826	4.9611	7.33E-08	5.16E-07
Cluster-3834.0	146.6001149	4.711156067	4.9592	5.11E-24	1.15E-22
Cluster-15754.2831	1752.032232	56.41650683	4.9558	2.23E-86	3.97E-84
Cluster-2162.0	19.41557598	0.621459128	4.9546	0.00060763	0.0025493
Cluster-15754.19571	10.47195629	0.310729564	4.9539	0.0034571	0.012545
Cluster-15754.31149	359.761659	11.64496865	4.9504	2.26E-23	4.91E-22
Cluster-7410.0	19.37478344	0.626218364	4.9501	0.00027448	0.0012217
Cluster-15754.29850	155.0973668	5.02930791	4.9476	2.95E-20	5.33E-19
Cluster-15754.4762	532.6320003	17.26193978	4.947	7.63E-35	2.80E-33
Cluster-15754.1095	67.51051116	2.184625421	4.9426	1.07E-10	9.83E-10
Cluster-15754.32322	145.1452961	4.735476299	4.9414	8.83E-16	1.21E-14
Cluster-15754.2285	48.08020445	1.5784921	4.9342	3.51E-09	2.82E-08
Cluster-15754.17267	967.9469988	31.67548593	4.9325	7.55E-79	1.07E-76
Cluster-2317.0	47.54882135	1.558931105	4.9267	0.00044983	0.0019305
Cluster-15754.2936	1212.454674	39.90033318	4.9257	1.15E-79	1.67E-77
Cluster-4817.1	18.97706207	0.621459128	4.922	0.00056323	0.0023727
Cluster-15754.31972	95.14163427	3.132139919	4.9215	2.96E-17	4.47E-16
Cluster-15754.31595	10.21296698	0.315488801	4.9213	0.0023282	0.0087767
Cluster-2115.0	18.93300576	0.621459128	4.9179	0.00020278	0.00092132
Cluster-15754.31682	5.234180474	0	4.915	0.015239	0.047371
Cluster-15754.31125	284.0703395	9.441873129	4.913	2.84E-37	1.14E-35
Cluster-15754.29650	18.90062987	0.632025698	4.9098	0.0001779	0.00081624
Cluster-15754.1122	217.0527577	7.217077622	4.909	9.28E-34	3.25E-32
Cluster-859.0	5.208100886	0	4.9086	0.015694	0.048593
Cluster-771.1	5.204505541	0	4.9076	0.015387	0.047755
Cluster-15754.30792	18.85779951	0.63150165	4.9043	0.00014335	0.00066772
Cluster-15754.29311	582.3536109	19.46241506	4.9031	2.64E-35	9.85E-34
Cluster-15754.1224	234.5835485	7.836964604	4.9017	1.30E-34	4.70E-33
Cluster-15754.29348	394.074903	13.18966484	4.9006	5.00E-39	2.14E-37
Cluster-15754.1891	355.3721596	11.88011727	4.9	5.33E-26	1.33E-24
Cluster-15754.16954	5.168534309	0	4.8986	0.0159	0.04914
Cluster-4984.0	281.0270579	9.431263758	4.8976	2.87E-27	7.58E-26
Cluster-15754.2395	1503.825988	50.46572696	4.8974	5.81E-10	5.03E-09
Cluster-15754.32161	5.162238009	0	4.897	0.014387	0.045052
Cluster-470.0	5.162238009	0	4.897	0.014387	0.045052
Cluster-506.0	5.162238009	0	4.897	0.014387	0.045052
Cluster-3398.0	46.81715345	1.577444003	4.8949	1.11E-06	6.84E-06
Cluster-162.0	5.152346365	0	4.8945	0.014433	0.045177
Cluster-11117.0	74.63500964	2.515964076	4.8925	1.44E-12	1.55E-11
Cluster-1241.0	5.136158421	0	4.8905	0.016071	0.049602
Cluster-15754.61	37.2731582	1.262479251	4.889	4.54E-07	2.92E-06
Cluster-15754.27499	3572.726557	120.6658076	4.8883	2.42E-269	1.06E-265
Cluster-2325.0	18.51427513	0.621459128	4.8863	0.00023137	0.0010421
Cluster-2097.0	55.68311498	1.885510524	4.8854	8.63E-10	7.36E-09
Cluster-15754.2057	501.760041	16.98609702	4.885	2.59E-21	4.99E-20
Cluster-15754.1003	176.3035503	5.989485173	4.8832	3.68E-26	9.25E-25
Cluster-15754.29486	351.4409105	11.93085393	4.8801	1.49E-45	7.92E-44
Cluster-15754.1267	1044.684219	35.55745597	4.8777	1.06E-70	1.22E-68
Cluster-15754.28608	694.2193462	23.63511521	4.8773	3.16E-18	5.07E-17
Cluster-2911.0	119.7320409	4.082841509	4.8739	5.02E-18	7.97E-17
Cluster-15754.1822	18.35723478	0.630977601	4.8671	0.00021448	0.00097078
Cluster-10360.0	27.46240234	0.942231213	4.8658	3.74E-05	0.00019002
Cluster-6126.0	45.84424171	1.579016148	4.8647	1.51E-08	1.14E-07
Cluster-15065.0	18.26280807	0.632025698	4.8597	0.00027821	0.0012364
Cluster-15754.32222	100.3009579	3.45448415	4.8587	2.87E-15	3.77E-14
Cluster-15754.1313	9.744778132	0.315488801	4.8546	0.0061139	0.021027
Cluster-5796.0	108.8317939	3.76311752	4.852	9.18E-18	1.43E-16
Cluster-9677.0	18.1579269	0.630977601	4.8501	0.00067303	0.0027988
Cluster-15754.29437	2041.367397	70.81682337	4.8486	4.36E-77	5.91E-75
Cluster-7292.0	153.7673128	5.333139243	4.8477	3.55E-23	7.63E-22
Cluster-7622.0	9.676762579	0.310729564	4.8412	0.0042993	0.015291
Cluster-15754.29529	4260.11826	148.8365968	4.8389	4.19E-213	8.78E-210
Cluster-1472.0	9.643492302	0.310729564	4.8368	0.0022616	0.0085433
Cluster-10239.0	44.80894758	1.563690341	4.8363	5.45E-09	4.30E-08
Cluster-15754.1645	9.603925725	0.310729564	4.8314	0.0029136	0.010745
Cluster-15754.31416	106.9833115	3.758882332	4.8283	8.94E-18	1.40E-16
Cluster-5567.0	9.567954492	0.315488801	4.8266	0.0031773	0.011606
Cluster-15754.26605	1620.40952	57.23470961	4.8238	2.58E-61	2.24E-59
Cluster-2108.0	9.535578604	0.310729564	4.8224	0.003041	0.011161
Cluster-15754.1487	26.64865129	0.947514499	4.8197	5.12E-06	2.91E-05
Cluster-15754.1480	239.259621	8.46951435	4.8189	2.38E-40	1.06E-38
Cluster-15754.1647	35.34710022	1.248201541	4.8168	1.31E-06	8.03E-06
Cluster-15754.1367	115.2709014	4.103450601	4.8155	1.36E-12	1.46E-11
Cluster-15754.769	44.23195065	1.579016148	4.8137	3.55E-07	2.31E-06
Cluster-5750.0	26.51735896	0.946466402	4.8131	2.42E-05	0.00012596
Cluster-1750.0	61.77127621	2.201523373	4.8111	1.74E-10	1.57E-09
Cluster-1854.0	35.23772931	1.253484826	4.8093	4.92E-07	3.16E-06
Cluster-15754.26607	464.7948673	16.59873842	4.8072	5.13E-07	3.29E-06
Cluster-10570.0	105.2437553	3.748315762	4.8059	1.50E-14	1.87E-13
Cluster-15754.21724	2477.916406	88.67867245	4.8048	3.39E-105	9.93E-103
Cluster-15754.29813	158.2531749	5.664477899	4.8048	1.25E-18	2.05E-17
Cluster-12798.0	35.18197479	1.262479251	4.8044	5.81E-07	3.70E-06
Cluster-12601.0	9.443290028	0.315488801	4.804	0.0035194	0.012746
Cluster-15754.783	87.8071906	3.151176866	4.8038	6.92E-12	7.08E-11
Cluster-1795.0	69.73747664	2.496403081	4.7978	3.85E-10	3.38E-09
Cluster-15754.612	723.8275613	26.06860012	4.7951	2.37E-32	7.75E-31
Cluster-15754.514	174.1705619	6.274846408	4.7946	5.01E-26	1.26E-24
Cluster-15754.2429	958.6689038	34.54021067	4.7944	5.46E-66	5.52E-64
Cluster-10110.1	17.48413387	0.632025698	4.7939	0.005007	0.017534
Cluster-15754.2874	1169.628909	42.18490257	4.7936	5.79E-28	1.58E-26
Cluster-17343.0	9.361455919	0.315488801	4.7928	0.0039678	0.014221
Cluster-9313.0	9.355159619	0.315488801	4.7919	0.0027998	0.010361
Cluster-15754.1360	521.2717029	18.79388761	4.7917	5.72E-45	2.98E-43
Cluster-973.0	191.717759	6.934860677	4.7915	1.14E-18	1.88E-17
Cluster-2692.1	9.335376331	0.316012849	4.7892	0.003434	0.012463
Cluster-1412.0	26.03298217	0.942755262	4.7891	1.31E-05	7.06E-05
Cluster-17148.0	138.8544144	5.021885631	4.7887	7.97E-06	4.42E-05
Cluster-15461.0	156.4474048	5.682466749	4.7865	2.27E-15	3.01E-14
Cluster-15754.5535	9.303000443	0.316012849	4.7848	0.0026918	0.0099964
Cluster-15754.2237	241.5324187	8.785003151	4.7797	3.23E-23	6.96E-22
Cluster-5927.0	34.48210217	1.258244062	4.7767	4.36E-07	2.82E-06
Cluster-15754.1010	516.1111712	18.84305212	4.7752	7.53E-67	7.79E-65
Cluster-15754.26412	1039.526176	37.94343411	4.775	2.41E-73	3.02E-71
Cluster-7208.0	343.6212781	12.56397053	4.7733	3.91E-48	2.27E-46
Cluster-15754.30974	17.14904392	0.621459128	4.7733	0.00051013	0.0021663
Cluster-7381.0	68.6014595	2.505921555	4.7722	3.93E-13	4.40E-12
Cluster-13223.0	25.74768201	0.941707165	4.7713	1.38E-05	7.42E-05
Cluster-15754.10242	368.1647011	13.52781613	4.7668	8.07E-21	1.50E-19
Cluster-13303.0	93.77181301	3.45448415	4.7631	1.60E-14	1.98E-13
Cluster-15162.0	136.4506559	5.033543099	4.7615	1.03E-10	9.56E-10
Cluster-15754.30465	1533.012141	56.53972294	4.7611	7.84E-105	2.27E-102
Cluster-15754.1787	229.7229992	8.47318269	4.7601	1.86E-18	3.02E-17
Cluster-17180.0	101.8818158	3.768924854	4.7575	3.80E-12	3.96E-11
Cluster-15754.32425	76.38096242	2.835688065	4.7546	2.05E-13	2.35E-12
Cluster-15754.24884	846.705227	31.37104495	4.7535	2.59E-102	7.00E-100
Cluster-15754.32432	16.97997379	0.632025698	4.7533	0.0010708	0.0042979
Cluster-15754.3989	904.0305086	33.50069853	4.7526	7.70E-54	5.40E-52
Cluster-15754.18742	16.86453784	0.626742413	4.7507	0.00081202	0.003329
Cluster-15754.2389	177.4910635	6.592955451	4.7505	4.51E-23	9.63E-22
Cluster-15754.29460	2229.087393	82.84281924	4.7497	2.49E-52	1.67E-50
Cluster-15754.2141	67.50444611	2.51120484	4.7484	2.57E-13	2.92E-12
Cluster-15754.6406	117.2047129	4.364491604	4.7417	2.34E-12	2.49E-11
Cluster-15754.1026	33.6140716	1.258244062	4.7407	2.17E-07	1.45E-06
Cluster-15355.0	33.51964489	1.257720014	4.7373	1.89E-07	1.27E-06
Cluster-15754.1730	660.5942899	24.79184316	4.7349	4.45E-86	7.88E-84
Cluster-12789.0	25.03342802	0.942231213	4.7308	5.12E-05	0.00025486
Cluster-16856.0	158.8302025	5.997431501	4.7303	5.56E-14	6.64E-13
Cluster-15754.31193	58.19997067	2.205234512	4.7245	4.16E-09	3.32E-08
Cluster-2641.0	8.945757818	0.310729564	4.7243	0.012611	0.040045
Cluster-15754.23616	1516.606901	57.39999903	4.7232	4.04E-47	2.29E-45
Cluster-15754.2194	644.7481986	24.41924352	4.7215	2.79E-23	6.03E-22
Cluster-15754.2645	1765.068789	67.0232044	4.7197	2.96E-73	3.69E-71
Cluster-15754.29814	289.8494385	11.01717814	4.7196	3.71E-27	9.76E-26
Cluster-15754.32395	16.5270785	0.626742413	4.7188	0.00029661	0.0013119
Cluster-1950.0	16.45154069	0.621459128	4.7167	0.00093649	0.0037974
Cluster-15754.31956	49.42419516	1.883938378	4.7129	7.45E-10	6.39E-09
Cluster-14288.0	107.1862503	4.094456176	4.7126	1.30E-12	1.40E-11
Cluster-15754.597	90.42491802	3.452387956	4.7116	4.27E-09	3.41E-08
Cluster-9674.0	82.22239537	3.147465726	4.7094	6.61E-14	7.85E-13
Cluster-15754.5295	212.146643	8.110668372	4.7082	0.0001825	0.00083625
Cluster-10092.0	90.25997543	3.458719338	4.7062	2.34E-16	3.33E-15
Cluster-11444.0	8.772760778	0.315488801	4.703	0.0066916	0.022836
Cluster-5108.0	16.31484645	0.626218364	4.7026	0.00047742	0.0020409
Cluster-15754.2935	743.9963866	28.64639147	4.7004	1.49E-58	1.19E-56
Cluster-15754.29863	1087.452378	41.85823755	4.7001	5.29E-55	3.87E-53
Cluster-15754.2549	236.892864	9.12586028	4.6998	1.05E-22	2.18E-21
Cluster-15754.18809	97.85511467	3.77368409	4.6972	3.40E-17	5.12E-16
Cluster-15754.3754	243.3527317	9.430258462	4.6905	6.91E-37	2.72E-35
Cluster-15754.23572	1471.247048	57.20764073	4.6852	8.79E-98	2.07E-95
Cluster-15754.12191	8783.87446	342.684416	4.6801	6.38E-158	4.99E-155
Cluster-13348.0	32.13070348	1.247677492	4.6796	2.72E-06	1.60E-05
Cluster-15754.1840	449.4657228	17.5700063	4.6762	1.17E-37	4.74E-36
Cluster-15754.32142	64.30243075	2.52548255	4.6758	5.84E-11	5.51E-10
Cluster-12300.0	88.18014087	3.458719338	4.6726	4.31E-14	5.21E-13
Cluster-15754.2928	127.9765692	5.012367158	4.6716	2.28E-13	2.61E-12
Cluster-14033.0	111.7918197	4.386148793	4.6702	2.05E-16	2.93E-15
Cluster-15754.29730	723.6209931	28.51797768	4.6642	3.61E-38	1.49E-36
Cluster-15754.2240	31.84652897	1.263003299	4.6629	1.89E-06	1.13E-05
Cluster-15754.29426	8.514103029	0.315488801	4.6589	0.0051946	0.01812
Cluster-15754.831	47.46216594	1.87970319	4.6553	9.26E-09	7.14E-08
Cluster-15754.2535	110.5723625	4.385624745	4.6528	3.65E-17	5.47E-16
Cluster-3905.0	79.17571411	3.158032296	4.6518	2.96E-11	2.86E-10
Cluster-15754.805	15.81282451	0.630977601	4.6516	0.0030686	0.011252
Cluster-15754.10765	94.74821979	3.776347133	4.6508	6.23E-08	4.41E-07
Cluster-1142.0	8.464644807	0.316012849	4.6505	0.011182	0.036011
Cluster-1335.0	8.458348508	0.316012849	4.6501	0.0074006	0.024996
Cluster-15754.32117	244.1261043	9.740421177	4.6476	8.51E-36	3.22E-34
Cluster-3088.0	54.98627489	2.195716039	4.6447	4.69E-11	4.46E-10
Cluster-5875.0	109.3751712	4.360256416	4.6442	1.50E-08	1.13E-07
Cluster-15754.574	15.7121015	0.630977601	4.6442	0.00093288	0.0037839
Cluster-15754.1514	243.5641697	9.73937308	4.6441	1.14E-36	4.46E-35
Cluster-7529.0	54.87836119	2.205234512	4.6407	4.78E-11	4.54E-10
Cluster-15754.6117	650.6874332	26.10667401	4.6402	4.20E-31	1.32E-29
Cluster-15754.935	15.58743704	0.621459128	4.637	0.00080224	0.0032938
Cluster-15754.30775	398.5827656	16.05600452	4.6357	1.72E-39	7.49E-38
Cluster-15754.1235	241.827528	9.74993965	4.6332	2.44E-34	8.77E-33
Cluster-11982.0	15.58743704	0.630977601	4.6308	0.00081364	0.0033348
Cluster-15754.2208	77.7135687	3.137947253	4.6292	2.46E-10	2.19E-09
Cluster-15408.0	46.70844568	1.888697615	4.6285	0.00032221	0.0014159
Cluster-15754.1307	109.0719121	4.417891304	4.6283	2.01E-09	1.66E-08
Cluster-15754.3822	720.1288918	29.13568287	4.6258	6.58E-49	3.93E-47
Cluster-15754.5604	169.9256639	6.914818434	4.6194	3.32E-20	5.98E-19
Cluster-15754.2948	656.7023633	26.79157536	4.6162	1.88E-20	3.44E-19
Cluster-15754.7908	8.268932268	0.315488801	4.6149	0.0056838	0.019681
Cluster-1319.0	23.08006449	0.948038547	4.6116	0.000133	0.00062219
Cluster-11177.0	61.29228355	2.505397506	4.6094	8.56E-11	7.96E-10
Cluster-291.1	8.232066646	0.310729564	4.6087	0.014338	0.044917
Cluster-1614.0	8.226664736	0.310729564	4.6082	0.0081383	0.027195
Cluster-15754.971	421.2355776	17.27940458	4.608	4.69E-20	8.38E-19
Cluster-15754.29413	2126.023031	87.75600224	4.599	2.05E-73	2.59E-71
Cluster-11858.0	8.163719526	0.315488801	4.5983	0.0071481	0.024239
Cluster-15754.30170	90.8977147	3.749363859	4.5968	3.71E-08	2.69E-07
Cluster-1648.0	15.16544264	0.621459128	4.5968	0.0022079	0.0083562
Cluster-11132.0	15.16241011	0.626218364	4.5947	0.00042664	0.0018375
Cluster-15754.1895	53.08899745	2.195191991	4.5938	1.15E-09	9.63E-09
Cluster-17454.0	136.4254885	5.661857657	4.5918	7.91E-22	1.57E-20
Cluster-16066.0	15.15881477	0.630977601	4.5914	0.00087639	0.0035714
Cluster-15754.15646	21559.03068	896.7149032	4.5875	3.10E-84	5.13E-82
Cluster-15754.3877	4121.613879	172.8333712	4.576	8.72E-49	5.18E-47
Cluster-15754.29559	209.5445229	8.772297586	4.5756	2.96E-29	8.52E-28
Cluster-15754.1692	373.8602711	15.67283831	4.575	7.43E-23	1.57E-21
Cluster-15754.1886	292.4964125	12.28603157	4.575	1.45E-22	3.00E-21
Cluster-15754.5562	546.5080811	22.93113412	4.5747	3.01E-33	1.03E-31
Cluster-5571.0	52.46973298	2.209469701	4.5746	2.85E-09	2.31E-08
Cluster-15754.30149	52.28212331	2.190432754	4.5727	2.59E-10	2.30E-09
Cluster-15754.30093	44.81917079	1.888697615	4.5701	1.17E-08	8.97E-08
Cluster-13720.1	22.36670488	0.942231213	4.5698	2.37E-05	0.00012344
Cluster-15754.2352	543.828885	22.91476021	4.5681	3.45E-79	4.96E-77
Cluster-15754.2326	216.0445379	9.131667614	4.5658	3.36E-25	8.09E-24
Cluster-4825.0	22.36973741	0.947514499	4.5652	5.10E-05	0.00025386
Cluster-15754.2625	296.6707945	12.5190412	4.564	6.02E-30	1.79E-28
Cluster-15754.1883	657.1060103	27.81133355	4.562	3.28E-07	2.15E-06
Cluster-15754.30685	22.18358494	0.937471977	4.5585	3.08E-05	0.00015787
Cluster-15094.0	22.16323883	0.946466402	4.5515	0.00029779	0.0013163
Cluster-15754.29352	529.8246788	22.63891745	4.5489	3.38E-38	1.40E-36
Cluster-15754.31132	7.895170132	0.315488801	4.5486	0.0077166	0.025948
Cluster-15754.29873	7.895170132	0.310729564	4.5486	0.0077229	0.025964
Cluster-2410.0	7.895170132	0.310729564	4.5486	0.0077229	0.025964
Cluster-15754.2202	565.230152	24.14287671	4.5477	3.49E-49	2.11E-47
Cluster-2447.0	7.875386844	0.310729564	4.5452	0.011769	0.037671
Cluster-15754.31559	227.2796742	9.759458123	4.5441	8.05E-34	2.83E-32
Cluster-15754.30002	466.6006344	20.07112582	4.5379	7.79E-41	3.55E-39
Cluster-15754.380	116.7521492	5.022409679	4.5378	6.55E-21	1.23E-19
Cluster-15754.30921	94.83711364	4.085461751	4.5372	2.43E-17	3.70E-16
Cluster-15987.0	58.22336709	2.504873458	4.5353	2.19E-10	1.96E-09
Cluster-15754.29898	2644.81966	114.2092551	4.5338	4.53E-77	6.12E-75
Cluster-15754.31098	94.52989206	4.079130369	4.5331	6.70E-17	9.87E-16
Cluster-15754.29321	5224.470457	225.961293	4.5313	3.03E-57	2.35E-55
Cluster-1253.0	7.787256435	0.316012849	4.5307	0.010493	0.034026
Cluster-2531.0	64.94407915	2.80184936	4.53	8.67E-07	5.41E-06
Cluster-15754.6005	21.74833481	0.94699045	4.5285	0.00012114	0.00057073
Cluster-1327.0	14.50391064	0.632025698	4.5264	0.0014733	0.0057636
Cluster-15754.6546	549.693831	23.89449847	4.5241	1.27E-33	4.42E-32
Cluster-15754.23696	65.12133467	2.841495399	4.523	8.71E-11	8.09E-10
Cluster-15754.18635	1672.968148	72.80085588	4.5228	7.29E-26	1.81E-24
Cluster-15754.31616	467.1297968	20.40730931	4.5165	7.63E-41	3.48E-39
Cluster-15754.463	50.21995169	2.190432754	4.5158	1.14E-09	9.58E-09
Cluster-15754.26411	7326.778867	320.4974	4.5147	4.43E-92	9.10E-90
Cluster-12570.0	14.35676193	0.626218364	4.5132	0.00084824	0.0034656
Cluster-15754.220	21.56554644	0.947514499	4.513	9.17E-05	0.00043978
Cluster-15754.29917	71.44500627	3.143230538	4.5075	8.66E-14	1.02E-12
Cluster-15754.19931	185.8021323	8.194195637	4.5051	2.59E-22	5.29E-21
Cluster-15754.32198	398.380993	17.60541715	4.5007	1.11E-45	5.91E-44
Cluster-15754.231	390.5440115	17.25870989	4.499	1.09E-48	6.48E-47
Cluster-2733.0	14.15172057	0.626742413	4.4948	0.001463	0.005727
Cluster-15754.281	21.21426855	0.941707165	4.4919	6.50E-05	0.00031914
Cluster-1312.0	7.590649506	0.316012849	4.491	0.010005	0.032617
Cluster-15754.2923	621.5086675	27.65870689	4.4902	5.04E-51	3.25E-49
Cluster-15754.30211	183.6503553	8.177821733	4.4897	6.55E-24	1.47E-22
Cluster-15754.32	14.04920878	0.621459128	4.4891	0.00154	0.0060013
Cluster-10354.0	56.26707135	2.50063827	4.487	4.42E-08	3.18E-07
Cluster-15754.283	132.8592711	5.959881656	4.4773	1.23E-22	2.56E-21
Cluster-15754.25758	279.010301	12.54388548	4.4751	1.07E-13	1.25E-12
Cluster-15754.1780	537.838099	24.19570956	4.4744	1.34E-39	5.83E-38
Cluster-15754.26686	863.5667793	39.02311634	4.4689	2.15E-53	1.48E-51
Cluster-15754.29915	208.749892	9.451915651	4.4677	5.39E-29	1.53E-27
Cluster-1338.0	27.83109413	1.264051396	4.4649	0.00014732	0.00068496
Cluster-15754.2375	783.5562145	35.47768264	4.4645	1.39E-94	3.08E-92
Cluster-15754.30153	242.7752545	11.03516699	4.4617	5.98E-22	1.20E-20
Cluster-4179.0	152.1071032	6.931192338	4.4575	4.10E-16	5.73E-15
Cluster-2614.0	27.61021418	1.253484826	4.4572	9.82E-06	5.37E-05
Cluster-15754.31813	117.1036583	5.347416953	4.4548	6.58E-21	1.24E-19
Cluster-15754.22541	247.3856936	11.3269024	4.4502	3.63E-18	5.81E-17
Cluster-15754.30155	589.6153828	26.97061845	4.4494	1.36E-61	1.20E-59
Cluster-15754.2799	266.3959953	12.22944478	4.4436	2.72E-32	8.90E-31
Cluster-4632.0	20.54677182	0.946466402	4.4434	0.00023552	0.0010598
Cluster-15754.31485	149.6960231	6.911107294	4.4367	2.15E-25	5.23E-24
Cluster-1122.0	7.309507513	0.316012849	4.4351	0.0088829	0.029374
Cluster-15754.30129	898.419414	41.76995105	4.4267	5.31E-51	3.41E-49
Cluster-15754.1174	33.7810036	1.574256911	4.4263	3.45E-07	2.25E-06
Cluster-2675.0	26.81165638	1.248201541	4.4212	0.00013114	0.00061418
Cluster-15754.30818	370.0707396	17.2740357	4.4207	1.85E-40	8.31E-39
Cluster-9730.0	20.21224469	0.947514499	4.4206	0.00052132	0.0022097
Cluster-15754.25	7.221377104	0.315488801	4.4198	0.0095828	0.031388
Cluster-15754.457	7.221377104	0.316012849	4.4198	0.0095819	0.031388
Cluster-2188.0	13.39127213	0.626742413	4.4186	0.0051135	0.017862
Cluster-2390.0	33.28762956	1.558931105	4.4102	2.10E-06	1.25E-05
Cluster-15754.2135	126.9398484	5.97629836	4.4101	1.61E-12	1.73E-11
Cluster-10314.0	13.35203712	0.63150165	4.4093	0.001187	0.0047238
Cluster-15754.29527	874.8118641	41.22939895	4.408	2.03E-45	1.08E-43
Cluster-15754.29744	13.35866499	0.630977601	4.406	0.0035373	0.012807
Cluster-10136.0	79.86322538	3.774732187	4.4045	1.42E-14	1.77E-13
Cluster-15754.31282	72.95828058	3.437062149	4.4044	2.87E-10	2.54E-09
Cluster-15754.7656	784.7548838	37.07944688	4.4042	2.83E-60	2.40E-58
Cluster-1753.0	7.126056006	0.310729564	4.4026	0.013266	0.041913
Cluster-15754.22432	737.0280648	34.85255517	4.4025	4.88E-68	5.27E-66
Cluster-1094.0	7.109868062	0.316012849	4.3997	0.012856	0.040761
Cluster-15754.29801	1488.036446	70.56106565	4.3979	1.97E-85	3.40E-83
Cluster-15754.30285	622.6841089	29.55901917	4.3973	2.62E-61	2.27E-59
Cluster-15754.28507	7.093680119	0.315488801	4.3966	0.014753	0.046031
Cluster-15754.1976	1198.225335	57.07199763	4.3922	1.14E-08	8.75E-08
Cluster-15754.7216	389.8145593	18.59310174	4.3918	2.23E-28	6.16E-27
Cluster-15754.27973	209.8306122	9.993034605	4.3904	4.86E-12	5.03E-11
Cluster-15754.2361	609.8679091	29.14725474	4.3864	7.85E-22	1.56E-20
Cluster-15754.20	65.79816022	3.159604441	4.3835	5.31E-07	3.40E-06
Cluster-17322.0	45.83975198	2.209993749	4.3786	2.77E-08	2.03E-07
Cluster-15754.30330	19.62388112	0.946466402	4.3785	0.00028901	0.0012806
Cluster-15754.2868	808.5000178	38.97076473	4.3748	7.48E-32	2.41E-30
Cluster-15754.19089	1729.961095	83.49505838	4.3727	7.91E-87	1.43E-84
Cluster-4089.1	19.45154721	0.937471977	4.37	0.00064999	0.0027118
Cluster-15754.2332	538.5272518	26.07864264	4.3683	5.47E-72	6.50E-70
Cluster-10259.0	51.81327133	2.52177141	4.3648	2.35E-07	1.56E-06
Cluster-15754.256	64.68396419	3.157508248	4.361	4.37E-08	3.15E-07
Cluster-11392.0	58.174572	2.831452877	4.3607	6.74E-09	5.27E-08
Cluster-15754.22754	10590.43001	516.3269197	4.3583	8.39E-79	1.19E-76
Cluster-2419.0	6.923152778	0.310729564	4.3577	0.010275	0.033389
Cluster-10254.0	57.69975529	2.801325312	4.3576	3.83E-07	2.49E-06
Cluster-15754.26361	542.1111321	26.50516603	4.3545	2.37E-05	0.00012334
Cluster-15754.29560	1026.523363	50.2231343	4.353	6.74E-94	1.44E-91
Cluster-15754.357	230.9848421	11.30358747	4.3521	3.87E-32	1.26E-30
Cluster-15754.2078	83.47971288	4.103450601	4.3501	4.26E-09	3.39E-08
Cluster-6616.0	19.23752638	0.946466402	4.35	0.00040244	0.0017397
Cluster-15754.4924	1077.062441	52.84415443	4.3499	2.87E-57	2.23E-55
Cluster-1603.0	6.867398257	0.310729564	4.3474	0.01245	0.039607
Cluster-15754.29239	670.6660502	33.00084056	4.3458	1.93E-80	2.89E-78
Cluster-15754.1556	210.1590486	10.33760287	4.3432	5.27E-22	1.06E-20
Cluster-15754.32234	76.51855105	3.782678515	4.3413	4.25E-12	4.42E-11
Cluster-1189.0	6.831427025	0.316012849	4.3407	0.013456	0.042445
Cluster-15754.19130	6.831427025	0.316012849	4.3407	0.013456	0.042445
Cluster-1625.0	12.70702464	0.626742413	4.3402	0.0016421	0.0063711
Cluster-15754.30152	331.0162025	16.35036018	4.34	8.07E-32	2.60E-30
Cluster-15754.22339	853.0232996	42.18481697	4.3387	4.73E-44	2.37E-42
Cluster-15754.741	483.159822	23.93257236	4.3364	1.34E-27	3.61E-26
Cluster-15754.1254	336.5984148	16.67484341	4.336	7.23E-27	1.88E-25
Cluster-15754.2546	746.0241189	37.09315774	4.3301	6.65E-46	3.58E-44
Cluster-9330.0	12.61259793	0.63150165	4.3278	0.0017082	0.0066043
Cluster-11494.0	151.1787281	7.544705138	4.3256	6.89E-25	1.63E-23
Cluster-15754.1359	553.4249989	27.66770131	4.323	1.34E-50	8.45E-49
Cluster-15754.30345	194.7304407	9.718763988	4.3228	6.72E-21	1.26E-19
Cluster-5151.0	37.6244361	1.890793809	4.3177	1.04E-06	6.44E-06
Cluster-15754.2236	231.9777861	11.65977041	4.3164	5.01E-23	1.07E-21
Cluster-15754.31331	375.9180064	18.88422751	4.3159	2.41E-27	6.40E-26
Cluster-15754.988	774.4407881	38.89461695	4.3147	1.46E-61	1.28E-59
Cluster-399.2	12.40936313	0.621459128	4.3138	0.009218	0.030329
Cluster-15754.29729	1261.319503	63.48244434	4.3126	1.46E-94	3.22E-92
Cluster-15754.2906	691.8793147	34.80487721	4.3126	3.38E-21	6.46E-20
Cluster-790.1	31.14576196	1.567925529	4.3118	7.63E-06	4.24E-05
Cluster-15754.30693	124.633732	6.282792736	4.3109	3.23E-17	4.87E-16
Cluster-15754.1691	858.3940236	43.32573786	4.3084	6.02E-55	4.40E-53
Cluster-15754.1607	205.4787177	10.37035068	4.3084	1.58E-28	4.39E-27
Cluster-17135.0	31.03458449	1.567925529	4.3056	2.26E-06	1.34E-05
Cluster-15754.23358	1714.232131	86.8871056	4.3018	4.66E-108	1.42E-105
Cluster-15754.4025	43.33702863	2.199427179	4.2995	6.18E-07	3.92E-06
Cluster-15754.1644	49.57020043	2.52177141	4.2988	6.92E-07	4.37E-06
Cluster-7577.0	24.66864535	1.247677492	4.298	3.95E-05	0.00019996
Cluster-15754.4123	314.5263874	16.03378048	4.2953	2.59E-44	1.32E-42
Cluster-14918.0	184.9957513	9.444012123	4.2935	9.57E-12	9.66E-11
Cluster-15754.2203	196.9906942	10.04905455	4.2923	1.01E-26	2.61E-25
Cluster-15754.1844	185.0354701	9.452439699	4.2923	1.19E-16	1.72E-15
Cluster-15754.1711	319.6148279	16.32708805	4.2904	6.93E-34	2.45E-32
Cluster-235.0	12.30448196	0.632025698	4.2903	0.0036517	0.013177
Cluster-15754.29373	67.38123886	3.43335101	4.29	8.31E-10	7.10E-09
Cluster-15754.1841	135.105208	6.904775912	4.2893	1.35E-16	1.94E-15
Cluster-15754.1007	257.8520701	13.22717189	4.2867	3.86E-21	7.36E-20
Cluster-15754.30487	24.47137529	1.258244062	4.2851	6.54E-05	0.0003211
Cluster-2819.0	6.57636462	0.310729564	4.2836	0.013176	0.041655
Cluster-15754.498	24.42584398	1.252960777	4.2829	9.76E-06	5.34E-05
Cluster-12060.0	36.6377058	1.89026976	4.2799	8.09E-06	4.48E-05
Cluster-15754.2586	646.2038599	33.24232056	4.2798	5.21E-48	3.02E-46
Cluster-15754.1863	176.4044562	9.134330656	4.2724	1.16E-13	1.35E-12
Cluster-705.0	12.1309221	0.630977601	4.2712	0.0087367	0.028942
Cluster-15754.7968	872.6998251	45.28045514	4.269	3.90E-70	4.38E-68
Cluster-15754.129	96.9832575	5.051489148	4.2656	5.87E-10	5.08E-09
Cluster-15754.195	24.14470199	1.253484826	4.2656	1.56E-05	8.30E-05
Cluster-15754.2585	72.44073383	3.771021047	4.2639	1.22E-09	1.03E-08
Cluster-1177.0	6.468450922	0.316012849	4.2627	0.015999	0.049413
Cluster-15754.17336	271.8514407	14.18267551	4.2618	7.78E-14	9.18E-13
Cluster-15754.16319	21647.26753	1129.353743	4.2606	3.79E-09	3.04E-08
Cluster-15754.24758	3084.292443	161.5946908	4.2546	5.78E-51	3.70E-49
Cluster-15754.29222	1779.892205	93.2730722	4.2542	1.95E-87	3.58E-85
Cluster-4788.0	35.94895078	1.889221663	4.2525	1.41E-07	9.63E-07
Cluster-15754.524	244.3644985	12.89107399	4.2448	1.87E-24	4.32E-23
Cluster-15754.32559	243.9904888	12.88046462	4.2438	2.19E-13	2.51E-12
Cluster-15754.2704	368.7282709	19.4835482	4.2422	2.26E-21	4.38E-20
Cluster-15754.29580	71.19027543	3.759930429	4.2401	2.56E-11	2.49E-10
Cluster-11378.0	11.88248756	0.630977601	4.2376	0.0046208	0.016312
Cluster-15754.29965	652.3485875	34.60675438	4.2372	3.11E-46	1.71E-44
Cluster-4817.0	71.03593604	3.773160042	4.2346	8.29E-12	8.42E-11
Cluster-15754.29664	342.4564805	18.18985048	4.2335	2.86E-42	1.36E-40
Cluster-15754.31722	112.2408884	5.974159366	4.2328	1.37E-20	2.52E-19
Cluster-2407.0	11.76468222	0.621459128	4.2318	0.0033263	0.012101
Cluster-15754.30876	11.82673304	0.632025698	4.2308	0.0035034	0.012693
Cluster-15754.18886	1439.056673	76.71293172	4.2299	4.80E-77	6.46E-75
Cluster-15754.30028	623.3103343	33.25288713	4.2278	4.83E-37	1.92E-35
Cluster-15754.2594	1547.633927	82.88464707	4.2227	6.74E-99	1.67E-96
Cluster-14191.0	35.22031541	1.89026976	4.2224	3.88E-06	2.24E-05
Cluster-12120.0	105.3246951	5.648103995	4.2191	2.49E-17	3.78E-16
Cluster-15754.6815	1559.046419	83.78400235	4.2175	3.82E-79	5.48E-77
Cluster-15754.31385	11.69273975	0.630977601	4.2169	0.003483	0.012628
Cluster-15754.2336	537.6503939	28.93280081	4.2161	3.44E-36	1.32E-34
Cluster-15754.5203	477.8164549	25.76787028	4.2131	5.18E-69	5.73E-67
Cluster-3518.0	17.46075524	0.942755262	4.2102	0.00090701	0.003685
Cluster-16049.0	261.0255703	14.10281659	4.2083	7.24E-25	1.71E-23
Cluster-15754.31217	459.6166227	24.89126308	4.2078	2.29E-18	3.71E-17
Cluster-15754.30945	11.5947177	0.632025698	4.205	0.004655	0.01642
Cluster-15754.31492	17.40770167	0.94699045	4.2038	0.00027895	0.0012395
Cluster-4222.0	6.199901529	0.315488801	4.1995	0.01587	0.049059
Cluster-15754.7520	1492.428516	81.45821478	4.195	1.61E-39	6.98E-38
[truncated: 10,094 more rows]
