# Supplementary material for: Comparative transcriptomic analysis of genes in the triterpene saponin biosynthesis pathway in leaves and roots of Ardisia kteniophylla A. DC., a plant used in traditional Chinese medicine
Source: Ecol Evol. 2022 May 19;12(5):e8920. doi: 10.1002/ece3.8920 (PMC9120893; doi:10.1002/ece3.8920)
Supplement: Supplementary file 3 — Table S3 [file ECE3-12-e8920-s006.xlsx]

## Sheet: Sheet1
Encoded enzyme	Gene id	Reads in root	root FPKM	Reads in leaf	leaf FPKM	log2FoldChange	pvalue	FDR
OSCs	Cluster-15754.21222	80	2.94	163	6.19
	Cluster-15754.23236	659	14.47	630.01	14.33
CYP450s	Cluster-15754.4162	1	0.04	29	1.15
	Cluster-11247.0	0	0	8	1.85
	Cluster-15754.7655	130	9.28	329.78	24.11
	Cluster-1569.0	3	1.8	0	0
	Cluster-15754.2014	473.83	14.19	492	15.23
	Cluster-15754.13354	467	9.56	641	13.59
	Cluster-57.0	0	0	0	0
	Cluster-15754.14847	577.66	12.95	639.62	14.85
	Cluster-1934.0	0	0	0	0
	Cluster-1396.0	3	1.27	0	0
	Cluster-15754.14661	301	9.04	1323	41.07
	Cluster-550.0	8	2.27	0	0
	Cluster-15754.24665	1459	32.84	1493.73	34.81
	Cluster-13817.0	0	0	6	2.76
	Cluster-15754.25104	210	7.87	208	8.04
	Cluster-15754.2521	12	9.34	4	2.79
	Cluster-15754.24009	1	0.13	0	0
	Cluster-6933.0	1	0.46	0	0
	Cluster-15754.16711	9658.35	95.76	5277.98	54.34
	Cluster-15754.26303	362.07	9.21	479	12.6
	Cluster-15754.10756	6	0.69	4	0.46
	Cluster-15754.15382	4502	74.84	3079	53.07
	Cluster-15754.27141	366	7.83	502	11.13
	Cluster-15754.12221	23	2.86	46	5.8
	Cluster-8907.0	65	2.38	38	1.43
	Cluster-15259.0	57	1.6	83	2.41
	Cluster-3328.1	69	1.33	62	1.24
	Cluster-8775.0	38	3.52	67	6.33
	Cluster-15754.6119	285	9.24	625	20.93
	Cluster-205.0	3	0.59	0	0
	Cluster-15754.12988	66.29	0.94	129.95	1.9
	Cluster-8830.0	40	1.44	15	0.56
	Cluster-15898.0	4	1.02	0	0
	Cluster-15754.5158	0	0	5	1.44
	Cluster-1450.0	0	0	0	0
	Cluster-15754.8023	925.01	31.69	574	20.31
	Cluster-2964.0	7	2.12	1	0.29
	Cluster-3568.0	0	0	1	0.15
	Cluster-10666.0	148	4.33	223	6.74
	Cluster-1789.0	0	0	0	0
	Cluster-15754.27159	301.21	8.37	226	6.49
	Cluster-15754.31247	25	0.53	82	1.81
	Cluster-16032.0	13	7.28	37	19.21
	Cluster-1977.0	0	0	0	0
	Cluster-15754.2293	6310	207.56	0	0	14.67	2.07e-34	7.46e-33
	Cluster-15754.1515	289	4.29	0	0	11.478	3.58e-20	6.43e-19
	Cluster-15754.2353	332	13.04	0	0	11.38	1.03e-20	1.9e-19
	Cluster-15754.197	578	21.83	0	0	11.366	3.21e-20	5.78e-19
	Cluster-15754.645	117	3.75	0	0	10.727	2.31e-16	3.28e-15
	Cluster-344.0	231	9.15	0	0	10.001	2.25e-15	2.97e-14
	Cluster-15754.32188	188	6.71	1	0.04	9.9047	1.92e-15	2.56e-14
	Cluster-15754.32044	141	5.54	0	0	9.6083	5.97e-15	7.66e-14
	Cluster-15754.29800	86	3.05	0	0	9.4089	6.18e-14	7.35e-13
	Cluster-15754.2524	111	6.68	0	0	9.2543	6.58e-14	7.82e-13
	Cluster-1270.0	87	3.36	0	0	9.2422	8.38e-14	9.86e-13
	Cluster-15754.1562	202	7.11	0	0	9.193	2.92e-14	3.55e-13
	Cluster-15754.782	54	2.07	0	0	9.0889	3.58e-12	3.75e-11
	Cluster-15754.2127	81	2.98	0	0	8.6661	1.07e-11	1.07e-10
	Cluster-15754.30783	153	5.44	1	0.04	8.2315	1.08e-14	1.36e-13
	Cluster-15754.30475	130	5.09	0	0	8.0619	1.7e-08	1.28e-07
	Cluster-15754.1855	49	1.89	1	0.04	6.9134	3e-09	2.42e-08
	Cluster-15754.29970	888	28.88	11	0.37	6.6475	4.32e-85	7.36e-83
	Cluster-11934.0	61	2.08	1	0.04	6.6153	5e-11	4.73e-10
	Cluster-1777.0	31	1.17	0	0	6.5966	8.87e-08	6.19e-07
	Cluster-15754.3637	189.09	4.4	11	0.27	6.185	2.06e-23	4.48e-22
	Cluster-15754.27001	96	3.3	1	0.04	6.1715	3.8e-18	6.07e-17
	Cluster-15754.644	59	2.21	0	0	5.9928	5.63e-10	4.89e-09
	Cluster-15754.264	33	2.02	0	0	5.5923	2.62e-06	1.54e-05
	Cluster-15754.29939	594	14.25	12	0.3	5.4944	2.6e-29	7.51e-28
	Cluster-5204.0	68	2.55	4	0.15	5.474	1.43e-11	1.42e-10
	Cluster-15754.32236	88	4.91	1	0.06	5.2539	3.37e-17	5.08e-16
	Cluster-15754.30016	1884	65.27	83	2.97	5.221	1.82e-67	1.93e-65
	Cluster-15754.1378	144	4.48	3	0.1	5.0513	1.63e-16	2.35e-15
	Cluster-335.1	4	1.07	0	0	5.0245	0.013331	0.042095
	Cluster-441.0	2	0.26	0	0	5.02	0.015174	0.047198
	Cluster-15754.2549	142	5.39	13	0.51	4.6998	1.05e-22	2.18e-21
	Cluster-15754.1883	559	10.18	4	0.08	4.562	3.28e-07	2.15e-06
	Cluster-2531.0	51	7.08	0	0	4.53	8.67e-07	5.41e-06
	Cluster-15754.4123	282	8.89	17	0.55	4.2953	2.59e-44	1.32e-42
	Cluster-15754.30028	378.76	59.99	32.98	5.25	4.2278	4.83e-37	1.92e-35
	Cluster-15754.6815	1845	68.28	70	2.67	4.2175	3.82e-79	5.48e-77
	Cluster-4170.0	55	1.91	6	0.22	4.1418	2.94e-12	3.09e-11
	Cluster-15754.2511	629	21.09	48	1.66	4.1201	6.43e-57	4.94e-55
	Cluster-9124.1	35	2.87	1	0.08	3.9865	8.53e-06	4.71e-05
	Cluster-17168.0	13	0.63	1	0.05	3.9737	4.69e-05	0.00023488
	Cluster-15754.11032	2249	78.41	137	4.93	3.9598	8.57e-49	5.09e-47
	Cluster-15754.29505	206	4.74	23	0.55	3.9447	7.19e-28	1.95e-26
	Cluster-15754.2131	392.36	85.88	30.98	6.72	3.9349	2.63e-45	1.39e-43
	Cluster-15754.31208	285	8.37	38	1.15	3.7696	2.32e-22	4.74e-21
	Cluster-9637.0	21	0.79	2	0.08	3.725	4.24e-06	2.43e-05
	Cluster-15754.11220	1162	32.88	165	4.83	3.6608	3.26e-33	1.11e-31
	Cluster-15754.2651	1464	45.28	167	5.34	3.6556	2.63e-85	4.53e-83
	Cluster-15754.2171	15	0.54	5	0.19	3.643	8.33e-06	4.6e-05
	Cluster-15754.8283	1276	32.88	159	4.24	3.6257	1.05e-25	2.58e-24
	Cluster-15754.30840	520	14.42	70	2.01	3.3516	1.01e-40	4.59e-39
	Cluster-15754.30231	417	14.45	52	1.86	3.3364	2.41e-26	6.13e-25
	Cluster-15754.23811	913	31.47	136	4.84	3.0342	7.82e-33	2.62e-31
	Cluster-15754.2466	843	27.95	119	4.07	3.005	1.67e-52	1.12e-50
	Cluster-15754.3445	505.04	16.84	46	1.58	2.9128	6.58e-21	1.24e-19
	Cluster-15754.80	582	21.17	106	3.98	2.8869	2.65e-40	1.18e-38
	Cluster-15754.29954	61	2.37	13	0.52	2.4799	5.12e-08	3.66e-07
	Cluster-8010.0	53	1.58	8	0.25	2.4194	6.95e-06	3.88e-05
	Cluster-15754.171	66	2.14	10	0.34	2.2989	9.53e-08	6.63e-07
	Cluster-7498.0	181	6.25	58	2.07	2.2902	2.3e-06	1.36e-05
	Cluster-6401.0	31	1.14	5	0.19	2.2188	0.0027435	0.010173
	Cluster-3260.0	43.8	18.16	8.04	3.17	2.1975	0.00015227	0.00070615
	Cluster-15754.25747	6414.16	180.23	1624.2	47.19	2.1293	1e-32	3.35e-31
	Cluster-15754.459	32	1.12	9	0.33	1.9113	0.001088	0.0043575
	Cluster-15754.3400	230	7.47	65	2.18	1.9052	1.3e-08	9.91e-08
	Cluster-15754.8091	108.34	7.68	45.38	3.29	1.8665	1.5e-06	9.12e-06
	Cluster-15754.12154	2499.9	79.4	1161.78	38.13	1.8471	5.35e-14	6.4e-13
	Cluster-9880.0	108	3.75	41	1.47	1.8249	0.00066558	0.0027713
	Cluster-15754.10191	2565.91	78.43	1318	41.64	1.7075	7.14e-06	3.98e-05
	Cluster-15754.14589	4248.1	132.42	1888.19	60.82	1.6413	3.18e-22	6.45e-21
	Cluster-15754.790	209	6.63	144	4.72	1.286	4.77e-05	0.00023853
	Cluster-15754.11552	3115	86.47	1546	44.38	1.2584	9.72e-29	2.72e-27
	Cluster-15754.20046	5791.29	188.15	3233.57	108.53	1.2106	3.29e-15	4.3e-14
	Cluster-15754.16273	2560	47.15	1272.07	24.28	1.0757	8.09e-10	6.91e-09
	Cluster-15754.14185	543	7.7	298	4.38	1.0649	8.43e-13	9.22e-12
	Cluster-15754.18647	826	29.15	3778	137.63	-1.1882	2.89e-05	0.00014873
	Cluster-15754.6550	308	3.71	796	9.96	-1.305	3.8e-20	6.81e-19
	Cluster-15754.18236	1166.1	16.07	3149.93	45.04	-1.4154	3.44e-35	1.28e-33
	Cluster-15754.23898	287	5.21	919	17.28	-1.624	5.48e-12	5.64e-11
	Cluster-15754.14772	237	5.96	798	20.78	-1.6592	7.71e-20	1.36e-18
	Cluster-15754.15111	1323	42.76	4747	158.49	-1.8615	1.13e-23	2.51e-22
	Cluster-15754.1109	123	4.4	443	16.37	-1.9059	9.25e-13	1.01e-11
	Cluster-17486.0	35	1.36	183	7.36	-1.9607	1.15e-05	6.25e-05
	Cluster-15754.12472	40	3.82	318	30.94	-2.1199	4.93e-06	2.81e-05
	Cluster-15754.28572	19	0.66	86	3.1	-2.1965	1.39e-08	1.05e-07
	Cluster-3165.0	12	0.39	81	2.74	-2.7711	3.99e-09	3.19e-08
	Cluster-15754.4880	61	2.07	550.12	19.25	-2.9961	1.34e-32	4.44e-31
	Cluster-15754.19224	240	7.54	2474	80.36	-3.1698	1.05e-30	3.24e-29
	Cluster-15754.7653	73	4	1000.97	56.42	-3.7481	1.12e-19	1.94e-18
	Cluster-15754.25748	0	0	23.68	1.69	-4.0795	3.63e-06	2.1e-05
	Cluster-15754.16534	661	17.5	12561.8	344	-4.4895	3.85e-34	1.37e-32
	Cluster-10456.0	0	0	62	2.26	-4.6689	3.44e-07	2.25e-06
	Cluster-15754.7271	0	0	25	1.39	-5.1408	4.87e-05	0.00024301
	Cluster-8797.0	0	0	29	2.03	-5.2548	0.0015188	0.0059246
	Cluster-15754.4945	12	0.24	605	12.72	-5.3305	3.33e-80	4.97e-78
	Cluster-15754.12473	3	0.16	541	29.6	-5.7166	1.57e-23	3.46e-22
	Cluster-15754.14920	4	0.15	1133.01	43.16	-8.3993	4.72e-61	4.07e-59
	Cluster-15754.20346	0	0	636.84	22.71	-8.8913	1.22e-32	4.06e-31
	Cluster-15754.12918	1	0.03	1200	42.25	-9.1046	2.5e-49	1.52e-47
	Cluster-9371.0	0	0	256	9.38	-9.6491	2.83e-13	3.2e-12
UGTs	Cluster-15754.15319	886	9.17	1002	10.77
	Cluster-12463.0	8	0.65	5	0.42
	Cluster-15754.21326	430	9.17	445.18	9.83
	Cluster-1303.0	3	0.35	0	0
	Cluster-15754.24530	22	17.8	1	0.72
	Cluster-15754.11403	439	8.83	674	14.05
	Cluster-13786.0	1	0.18	5	0.88
	Cluster-15754.22291	4098.68	69.39	2018.76	35.43
	Cluster-15754.20746	97.66	21.38	166.72	36.19
	Cluster-15754.29314	3245.02	58.31	0	0	13.771	5.15e-29	1.46e-27
	Cluster-15754.1483	729	26.36	0	0	12.284	1.01e-24	2.37e-23
	Cluster-15754.30691	351	14.02	0	0	11.805	5.03e-21	9.52e-20
	Cluster-15754.608	76	3.19	0	0	10.004	2.45e-14	3e-13
	Cluster-229.0	19	1.07	0	0	7.0437	1.23e-06	7.52e-06
	Cluster-15754.1645	6	0.39	0	0	4.8314	0.0029136	0.010745
	Cluster-15754.1706	402	17.12	44	1.93	3.3995	7.86e-36	2.98e-34
	Cluster-15754.6324	488	28.73	84	5.08	2.9727	8.16e-22	1.62e-20
	Cluster-15754.25426	4993	164.73	1038	35.37	2.6236	6.4e-61	5.49e-59
	Cluster-15754.32490	90	3.55	18	0.73	2.5781	3.15e-10	2.78e-09
	Cluster-15754.6326	163	22.62	41	5.74	2.4734	6.66e-09	5.21e-08
	Cluster-15754.22108	1067	39.41	210	8	2.398	5.05e-35	1.86e-33
	Cluster-15754.17867	33745	455.78	7262.97	101.78	2.1356	2.93e-19	5e-18
	Cluster-15754.2038	401	12.2	113	3.55	1.175	0.010141	0.033008
	Cluster-15754.332	170	4.08	96	2.39	1.1728	0.0016512	0.0064036
	Cluster-15754.25873	263	7.39	175	5.09	1.1287	2.56e-05	0.00013261
	Cluster-15754.15168	2819	79.25	1377	40.03	1.0886	3.89e-25	9.34e-24
	Cluster-15754.11963	303	12.64	853.06	36.7	-1.0608	1.25e-06	7.68e-06
	Cluster-15754.15235	231.98	7.9	815	28.67	-1.7489	1.59e-18	2.6e-17
	Cluster-15754.14159	35.72	10.19	462.07	128.92	-3.1751	9.52e-29	2.67e-27
	Cluster-15754.3874	0	0	182	6.28	-8.9304	6.87e-11	6.45e-10
	Cluster-15754.15987	6	0.14	11651.7	277.16	-11.192	9.36e-95	2.09e-92
