# Supplementary material for: Comparative transcriptomic analysis of genes in the triterpene saponin biosynthesis pathway in leaves and roots of Ardisia kteniophylla A. DC., a plant used in traditional Chinese medicine
Source: Ecol Evol. 2022 May 19;12(5):e8920. doi: 10.1002/ece3.8920 (PMC9120893; doi:10.1002/ece3.8920)
Supplement: Supplementary file 4 — Table S4 [file ECE3-12-e8920-s005.xlsx]

## Sheet: Sheet1
Pathway	Encoded enzyme	Gene id	Reads in root	root FPKM	Reads in leaf	leaf FPKM	log2FoldChange	pvalue	FDR
MVA	AACT	Cluster-11967.0	15	0.8	26	1.43
		Cluster-15754.13295	2046	59.45	1445	43.41
		Cluster-15754.12516	4338.48	149.65	1333.01	47.48	1.7701	1.05e-28	2.93e-27
		Cluster-15754.18110	1690	19.92	1280.08	15.66
		Cluster-5733.0	16	0.81	6	0.31
		Cluster-15754.313	5	0.33	16	1.1
		Cluster-15207.0	5	0.21	37	1.61	-2.784	0.00090657	0.0036835
		Cluster-15754.3814	3	0.76	3	0.74
	HMGS	Cluster-5700.0	0	0	7	1.82
		Cluster-15754.6898	906	25.73	640	18.8
	HMGR	Cluster-15754.13381	287	8.09	233	6.79
		Cluster-15754.13746	526.78	13.72	325	8.76
		Cluster-15754.10500	4787.19	97.77	1348	28.52	1.8546	2.21e-40	9.87e-39
	MVK	Cluster-15754.21674	956	20.61	481.51	10.75	1.1561	1.88e-10	1.69e-09
	PMD	Cluster-15754.2461	1150	37.6	190.99	6.45	2.4828	2.81e-15	3.7e-14
		Cluster-15754.14562	1664	33.97	523.95	11.08	2.056	1.81e-21	3.52e-20
MEP	DXS	Cluster-15754.28801	924	14.76	544	9.01
		Cluster-12099.0	30	0.79	34	0.93
		Cluster-15754.2887	2318	55.95	55	1.37	5.553	3.2e-116	1.1e-113
	DXR	Cluster-11967.0	15	0.8	26	1.43
		Cluster-15754.13295	2046	59.45	1445	43.41
	MCT	Cluster-15754.26552	184	6.36	445	15.88	-1.3393	5.86e-15	7.53e-14
	CMK	Cluster-8574.0	329	10.23	365.82	11.76
	MDS	Cluster-15754.22642	1100	89.51	2411	200.45	-1.1006	7.63e-21	1.43e-19
	HDS	Cluster-15754.17639	1740	34.64	3667	75.63
		Cluster-14328.0	17	0.59	35	1.26
Transition reaction	IDI	Cluster-15754.10594	1853	31.61	2834.65	50.13
	GPS	Cluster-15754.21109	727.39	8.49	813	9.85
	FPPS	Cluster-15754.15309	294	7.32	11546.9	297.39	-5.2543	2.99e-293	1.96e-289
		Cluster-15754.6264	1952.99	89.9	1024.27	48.56
		Cluster-15754.5108	509.01	19.56	201.73	8	1.3407	9.17e-12	9.27e-11
	GGPS	Cluster-15754.2947	1162	68.92	4	0.24	7.613	5.99e-82	9.38e-80
		Cluster-15754.7284	415	12.49	913.78	28.43	-1.0893	1.61e-09	1.34e-08
		Cluster-15754.14425	455	8.81	2204	44.22	-2.5522	1.12e-42	5.39e-41
		Cluster-15754.13907	161	2.09	984	13.24	-1.9943	1.31e-14	1.64e-13
		Cluster-15754.12924	59	2.39	27	1.13
		Cluster-15754.12923	2846.01	112.72	891.21	36.41	1.6495	2.87e-29	8.28e-28
	SS	Cluster-15754.24829	3336	60.28	1505.01	28.18	1.2136	9.85e-16	1.34e-14
	SM	Cluster-15754.30134	941	24.7	196	5.32	2.1511	3.26e-09	2.63e-08
		Cluster-15754.2119	116	3.51	19	0.59	2.6425	7.47e-10	6.41e-09
