# Supplementary material for: Comparative transcriptomic analysis of genes in the triterpene saponin biosynthesis pathway in leaves and roots of Ardisia kteniophylla A. DC., a plant used in traditional Chinese medicine
Source: Ecol Evol. 2022 May 19;12(5):e8920. doi: 10.1002/ece3.8920 (PMC9120893; doi:10.1002/ece3.8920)
Supplement: Supplementary file 5 — Table S5 [file ECE3-12-e8920-s002.xlsx]

## Sheet: Sheet1
Genes	Gene Length	leaf_readcount	root_readcount	leaf_fpkm	root_fpkm	log2FoldChange root/leaf	NR Evalue	NR ID	NR Description
Cluster-15754.2666	3089	0	1149	0	22.41	12.53	1.2e-62	PSS31608.1	Transcription factor bHLH96 like [Actinidia chinensis var. chinensis]
Cluster-15754.29541	1248	0	444	0	24.67	11.937	1.7e-60	PSR87894.1	Transcriptional regulator RABBIT EARS like [Actinidia chinensis var. chinensis]
Cluster-15754.31101	1927	0	459	0	15.16	11.885	1.2e-49	PSS05644.1	Myb family transcription factor [Actinidia chinensis var. chinensis]
Cluster-15754.2295	1657	0	548	0	21.58	11.553	1.1e-70	XP_028055982.1	transcription factor bHLH18-like [Camellia sinensis]
Cluster-15754.29591	900	0	837	0	71.47	10.893	9.3e-45	XP_028073258.1	ethylene-responsive transcription factor ERF003-like [Camellia sinensis]
Cluster-15754.2405	1756	0	2100	0	77.25	10.889	1e-148	AKC35105.1	knotted-like 1 protein [Primula vulgaris]
Cluster-15754.560	1879	0	233	0	7.92	10.808	3.8e-16	XP_015067851.1	protein TIFY 6B-like isoform X1 [Solanum pennellii]
Cluster-15754.31812	1227	0	267	0	15.15	10.349	2.7e-111	XP_028079608.1	transcription repressor MYB6-like [Camellia sinensis]
Cluster-15754.30409	1301	0	167	0	8.81	10.102	1e-44	PSS32414.1	Transcription factor bHLH126 like [Actinidia chinensis var. chinensis]
Cluster-15754.30527	1303	0	108	0	5.69	9.6297	1.3e-68	PSS07841.1	Ethylene-responsive transcription factor RAP2-11 like [Actinidia chinensis var. chinensis]
Cluster-15754.2451	516	0	139	0	28.75	9.6254	1.4e-40	AHW58025.1	AGL16 [Coffea arabica]
Cluster-15754.30168	1371	2	574	0.1	28.38	9.5741	1.4e-63	XP_022871345.1	transcription factor bHLH94-like [Olea europaea var. sylvestris]
Cluster-720.0	986	0	127	0	9.57	9.4832	1.2e-64	XP_007046928.2	PREDICTED: GATA transcription factor 18 [Theobroma cacao]
Cluster-941.0	857	0	95	0	8.69	9.4397	2.6e-20	XP_028074170.1	zinc finger protein GIS2-like [Camellia sinensis]
Cluster-518.0	1128	0	112	0	7.07	9.387	2.8e-30	XP_028056050.1	ethylene-responsive transcription factor 1B-like [Camellia sinensis]
Cluster-1258.0	857	0	35	0	3.2	9.2951	5.7e-84	AFU81298.1	C-repeat binding factor 1 [Bruguiera gymnorhiza]
Cluster-15754.30520	890	1	248	0.09	21.51	9.2605	4.9e-22	XP_023910537.1	mini zinc finger protein 2-like [Quercus suber]
Cluster-295.0	1597	0	74	0	3.04	9.1385	1.5e-61	XP_028120431.1	protein SENSITIVE TO PROTON RHIZOTOXICITY 1-like [Camellia sinensis]
Cluster-2355.0	2364	0	317	0	8.3	9.1265	7.1e-177	XP_028055755.1	scarecrow-like protein 32 [Camellia sinensis]
Cluster-1061.1	1322	0	92	0	4.76	9.1124	1.2e-125	XP_002270766.1	PREDICTED: transcription factor MYB36 [Vitis vinifera]
Cluster-286.0	1225	0	85	0	4.83	9.0501	3.4e-106	XP_028107486.1	NAC domain-containing protein 72-like [Camellia sinensis]
Cluster-1049.0	1792	0	75	0	2.69	9.0261	1.1e-190	XP_028085086.1	nodulation-signaling pathway 2 protein [Camellia sinensis]
Cluster-15754.2333	1848	1	1063	0.04	36.85	8.8089	3.5e-38	XP_028065006.1	protein TIFY 6B-like isoform X5 [Camellia sinensis]
Cluster-763.0	1285	0	92	0	4.93	8.7911	5.9e-77	XP_028107321.1	transcription factor bHLH18-like isoform X1 [Camellia sinensis]
Cluster-15754.30092	919	0	40	0	3.32	8.7239	2.7e-44	PSS11468.1	Transcription factor bHLH125 like [Actinidia chinensis var. chinensis]
Cluster-2017.0	1161	0	105	0	6.39	8.6219	5.5e-82	PSR95404.1	Transcription factor like [Actinidia chinensis var. chinensis]
Cluster-625.0	1429	0	59	0	2.77	8.5935	1e-98	XP_028121180.1	transcription factor MYB63-like [Camellia sinensis]
Cluster-15754.31697	730	0	86	0	9.94	8.5711	1.9e-19	XP_028068610.1	transcription factor PRE3-like [Camellia sinensis]
Cluster-15754.30252	686	0	42	0	5.34	8.4993	1.9e-53	PSR87779.1	Basic leucine zipper like [Actinidia chinensis var. chinensis]
Cluster-875.0	1079	0	27	0	1.81	8.3954	1.4e-76	XP_017974765.1	PREDICTED: LOW QUALITY PROTEIN: myb-related protein 315-like [Theobroma cacao]
Cluster-243.0	1044	0	53	0	3.7	8.3851	1.7e-34	XP_028077142.1	transcription factor bHLH118-like [Camellia sinensis]
Cluster-296.0	1054	0	51	0	3.52	8.2844	9.8e-54	XP_028079461.1	homeobox-leucine zipper protein ATHB-40-like [Camellia sinensis]
Cluster-210.0	610	0	53	0	8.14	8.2599	5.1e-31	PSS21076.1	Zinc finger protein [Actinidia chinensis var. chinensis]
Cluster-179.0	830	0	23	0	2.2	8.1601	5.2e-34	XP_028111775.1	transcription repressor OFP13-like [Camellia sinensis]
Cluster-544.0	830	0	54	0	5.17	8.0924	9.2e-39	PSR93463.1	Ethylene-responsive transcription factor [Actinidia chinensis var. chinensis]
Cluster-15754.2218	1066	0	487.01	0	33.11	8.0492	1.1e-39	PSS29337.1	Ethylene-responsive transcription factor [Actinidia chinensis var. chinensis]
Cluster-796.0	1021	0	15	0	1.08	7.7744	3.4e-59	XP_020546919.1	MADS-box protein SOC1 isoform X1 [Sesamum indicum]
Cluster-856.0	1310	0	44	0	2.3	7.7518	1.2e-80	XP_024925654.1	NAC domain-containing protein 76-like [Ziziphus jujuba]
Cluster-708.0	999	0	38	0	2.82	7.6786	9e-73	PSS14002.1	LOB domain-containing protein [Actinidia chinensis var. chinensis]
Cluster-230.0	1540	0	35	0	1.5	7.6708	6.9e-40	PSS21683.1	Protein SHI RELATED SEQUENCE like [Actinidia chinensis var. chinensis]
Cluster-966.0	973	0	12	0	0.92	7.6081	8.4e-76	PSS24012.1	Transcription factor like [Actinidia chinensis var. chinensis]
Cluster-15754.30185	1145	0	36	0	2.23	7.606	2.8e-110	XP_020537830.1	uncharacterized protein LOC105641232 [Jatropha curcas]
Cluster-924.0	1000	0	34	0	2.52	7.5751	8.4e-47	XP_022759566.1	probable WRKY transcription factor 43 isoform X1 [Durio zibethinus]
Cluster-334.0	1213	0	30	0	1.73	7.5738	2.3e-83	XP_028108064.1	myb-related protein 306-like isoform X2 [Camellia sinensis]
Cluster-15754.1885	995	0	63	0	4.69	7.5722	1.3e-103	XP_028057742.1	uncharacterized protein LOC114261654 [Camellia sinensis]
Cluster-963.0	1449	0	31	0	1.43	7.5179	9.4e-39	PKI34921.1	hypothetical protein CRG98_044701 [Punica granatum]
Cluster-963.0	1449	0	31	0	1.43	7.5179	9.4e-39	PKI34921.1	hypothetical protein CRG98_044701 [Punica granatum]
Cluster-513.0	895	0	10.99	0	0.95	7.5094	2.9e-107	BAK09618.2	MADS-box transcription factor [Cyclamen persicum]
Cluster-15754.949	1139	1	33	0.06	2.06	7.5085	9.3e-50	PSS11446.1	Dehydration-responsive element-binding protein like [Actinidia chinensis var. chinensis]
Cluster-176.0	1367	0	30	0	1.49	7.4605	2.3e-55	XP_023891930.1	nuclear transcription factor Y subunit B-4-like [Quercus suber]
Cluster-15754.32733	1098	0	39	0	2.55	7.4265	4.3e-68	XP_022873089.1	LOB domain-containing protein 16 [Olea europaea var. sylvestris]
Cluster-581.0	1025	0	48	0	3.44	7.3183	1.3e-37	PSR91151.1	Transcription factor like [Actinidia chinensis var. chinensis]
Cluster-581.0	1025	0	48	0	3.44	7.3183	1.3e-37	PSR91151.1	Transcription factor like [Actinidia chinensis var. chinensis]
Cluster-555.0	726	0	10	0	1.16	7.3058	1.4e-14	XP_028119289.1	transcriptional regulator TAC1-like [Camellia sinensis]
Cluster-197.0	1522	0	29	0	1.26	7.2943	3e-56	XP_028061166.1	LOW QUALITY PROTEIN: probable transcription factor KAN4 [Camellia sinensis]
Cluster-787.0	1173	0	32	0	1.92	7.253	5.4e-69	XP_028102429.1	ethylene-responsive transcription factor ERF086-like [Camellia sinensis]
Cluster-15754.30800	1261	6	398	0.34	21.83	7.2356	1e-57	XP_027149112.1	WUSCHEL-related homeobox 4 [Coffea eugenioides]
Cluster-437.0	680	0	30	0	3.87	7.2316	2.2e-59	PSR87779.1	Basic leucine zipper like [Actinidia chinensis var. chinensis]
Cluster-15754.31249	870	0	24	0	2.15	7.1647	3.2e-103	BAK09615.1	MADS-box transcription factor [Cyclamen persicum]
Cluster-15754.2827	1506	2	758	0.09	33.45	7.146	9.9e-92	PSS35031.1	Zinc finger CCCH domain-containing protein [Actinidia chinensis var. chinensis]
Cluster-15754.30392	1487	0	215	0	9.63	7.0762	7.4e-156	XP_028127380.1	probable N-acetyltransferase HLS1 [Camellia sinensis]
Cluster-15754.440	2291	1	208	0.03	5.64	7.0109	4.3e-179	PSS36660.1	AP2-like ethylene-responsive transcription factor [Actinidia chinensis var. chinensis]
Cluster-15754.196	1891	3	337	0.1	11.38	6.9997	1.8e-74	RXH69301.1	hypothetical protein DVH24_037085 [Malus domestica]
Cluster-8287.0	937	2	36	0.17	2.91	6.992	1.2e-39	PSS29337.1	Ethylene-responsive transcription factor [Actinidia chinensis var. chinensis]
Cluster-15754.573	1056	1	92	0.07	6.33	6.979	3.1e-68	AFU81299.1	C-repeat binding factor 1 [Aegiceras corniculatum]
Cluster-15754.561	757	1	177.99	0.11	19.47	6.9416	5.2e-41	PSS29337.1	Ethylene-responsive transcription factor [Actinidia chinensis var. chinensis]
Cluster-15754.1422	1254	3	244	0.17	13.47	6.9415	3.2e-43	PSR93463.1	Ethylene-responsive transcription factor [Actinidia chinensis var. chinensis]
Cluster-15754.1430	1558	1	133	0.04	5.63	6.8854	1.7e-142	XP_028051659.1	E2F transcription factor-like E2FE isoform X3 [Camellia sinensis]
Cluster-1362.0	1562	0	34	0	1.44	6.8057	7.5e-135	XP_028080503.1	protein FEZ-like [Camellia sinensis]
Cluster-1240.0	1325	0	86	0	4.43	6.7664	2.8e-90	XP_028071764.1	GATA transcription factor 12-like [Camellia sinensis]
Cluster-15754.32290	1686	1	96	0.04	3.7	6.7373	5.4e-38	PSR91522.1	Ethylene-responsive transcription factor [Actinidia chinensis var. chinensis]
Cluster-1020.0	1112	0	21	0	1.35	6.7356	1.3e-48	XP_028079436.1	transcription factor bHLH83-like [Camellia sinensis]
Cluster-28.0	1097	0	0	0	0	6.7355	1.9e-55	XP_022769703.1	ethylene-responsive transcription factor ERF087-like [Durio zibethinus]
Cluster-15754.3983	1283	3	464	0.17	24.9	6.6579	5.2e-25	XP_009363957.1	PREDICTED: ethylene-responsive transcription factor ERF003 [Pyrus x bretschneideri]
Cluster-1320.0	1120	0	30	0	1.91	6.6293	3.8e-40	XP_028068862.1	zinc finger protein ZAT5 [Camellia sinensis]
Cluster-15754.2286	1014	0	40	0	2.9	6.6159	2.9e-47	PSR95148.1	Zinc finger protein like [Actinidia chinensis var. chinensis]
Cluster-15754.31907	868	0	21	0	1.89	6.614	5.4e-74	PSS08450.1	Agamous-like MADS-box protein [Actinidia chinensis var. chinensis]
Cluster-15754.2750	1249	12	1588.81	0.68	88.18	6.5999	1.8e-70	PLY89753.1	hypothetical protein LSAT_1X50761 [Lactuca sativa]
Cluster-15754.30926	1472	2	291	0.09	13.2	6.5685	1.1e-103	PSS11255.1	NAC domain-containing protein [Actinidia chinensis var. chinensis]
Cluster-15754.31051	1038	3	114.81	0.22	8.08	6.535	2.4e-68	AAT07448.1	FUL-like protein [Vitis vinifera]
Cluster-1251.0	402	0	12	0	4.26	6.5317	8.7e-35	OWM68102.1	hypothetical protein CDL15_Pgr016302 [Punica granatum]
Cluster-15754.23906	1305	6	366	0.32	19.23	6.4744	5.1e-52	AFR78197.1	transcription factor bHLH [Vitis vinifera]
Cluster-15754.30138	3197	5	548	0.1	10.29	6.4631	1.7e-245	XP_021293127.1	scarecrow-like protein 28 [Herrania umbratica]
Cluster-457.0	823	0	17	0	1.65	6.4591	7.9e-51	XP_028060827.1	nuclear transcription factor Y subunit B-4-like [Camellia sinensis]
Cluster-281.0	1338	0	13	0	0.66	6.4588	4e-76	PSR87694.1	Ethylene-responsive transcription factor RAP2-11 like [Actinidia chinensis var. chinensis]
Cluster-15754.2623	1241	4	141	0.23	7.89	6.4477	2.8e-108	XP_028098738.1	transcription factor MYB93 [Camellia sinensis]
Cluster-15754.30452	1004	0	81	0	5.96	6.4415	6.4e-79	AKN79285.1	MYB transcription factor 3 [Betula platyphylla]
Cluster-1311.0	1337	0	89	0	4.54	6.4392	7.2e-86	XP_028089187.1	transcription factor RAX2-like [Camellia sinensis]
Cluster-15754.30516	1940	4	414	0.14	13.57	6.4357	7.9e-33	XP_028074818.1	transcription factor bHLH93-like [Camellia sinensis]
Cluster-949.0	904	0	22	0	1.87	6.4159	4.6e-52	XP_028103385.1	ethylene-responsive transcription factor CRF4-like [Camellia sinensis]
Cluster-928.0	972	0	18	0	1.38	6.4156	7.8e-90	PSS31516.1	Transcription factor like [Actinidia chinensis var. chinensis]
Cluster-15754.2886	1256	2	89	0.11	4.91	6.3821	8.8e-102	XP_021658621.1	NAC domain-containing protein 92-like [Hevea brasiliensis]
Cluster-10162.0	854	4	93	0.37	8.55	6.3571	3.7e-59	PSS09382.1	WRKY transcription factor [Actinidia chinensis var. chinensis]
Cluster-15754.1414	850	0	30	0	2.77	6.3256	1.9e-47	XP_003632455.1	PREDICTED: dof zinc finger protein DOF3.4 [Vitis vinifera]
Cluster-15754.2870	2347	6	455	0.16	12.02	6.2762	1e-114	XP_015892293.1	transcription factor bHLH62 [Ziziphus jujuba]
Cluster-15754.30929	922	9	351	0.76	28.99	6.2566	5.9e-63	XP_015885414.1	transcription factor MYB44-like [Ziziphus jujuba]
Cluster-15754.1275	1392	2	174	0.1	8.45	6.2255	4.4e-110	PSS31516.1	Transcription factor like [Actinidia chinensis var. chinensis]
Cluster-723.0	975	0	20	0	1.53	6.2129	2.1e-50	XP_028072944.1	LOB domain-containing protein 33-like [Camellia sinensis]
Cluster-728.0	588	0	20	0	3.27	6.2054	2.9e-31	PSR86458.1	Transcription repressor like [Actinidia chinensis var. chinensis]
Cluster-15754.31650	1075	0	40	0	2.69	6.1913	1.7e-93	PSS24613.1	NAC transcription factor [Actinidia chinensis var. chinensis]
Cluster-15754.1871	1535	2	71	0.09	3.06	6.1893	3.3e-82	PSS23604.1	Growth-regulating factor like [Actinidia chinensis var. chinensis]
Cluster-15754.1332	1375	5	166	0.25	8.18	6.1393	9.3e-113	XP_028056542.1	transcription factor MYB93-like [Camellia sinensis]
Cluster-1282.0	2061	0	46	0	1.41	6.1231	2.6e-58	PSS11272.1	B3 domain-containing transcription factor [Actinidia chinensis var. chinensis]
Cluster-15754.6405	4054	9.84	538.64	0.15	7.84	6.087	6.7e-26	XP_011022387.1	PREDICTED: LOB domain-containing protein 4-like [Populus euphratica]
Cluster-15754.6405	4054	9.84	538.64	0.15	7.84	6.087	6.7e-26	XP_011022387.1	PREDICTED: LOB domain-containing protein 4-like [Populus euphratica]
Cluster-13935.0	1750	4	131	0.15	4.84	6.0779	2.7e-189	XP_028111700.1	protein SHORT-ROOT-like [Camellia sinensis]
Cluster-15754.32495	1165	0	3	0	0.18	6.0565	6.8e-48	XP_009613708.1	PREDICTED: protein LATERAL ORGAN BOUNDARIES-like [Nicotiana tomentosiformis]
Cluster-15754.1216	2666	8	536.98	0.19	12.31	6.0482	0	XP_028051373.1	ATP-dependent DNA helicase DDM1 isoform X1 [Camellia sinensis]
Cluster-15754.611	1674	1	136	0.04	5.29	6.0209	1.2e-98	XP_028091328.1	transcription factor MYB83-like [Camellia sinensis]
Cluster-779.0	806	0	18	0	1.8	5.9188	5.9e-83	PHT45721.1	NAC domain-containing protein 37 [Capsicum baccatum]
Cluster-12952.0	1030	1	42	0.07	2.99	5.9104	1.7e-63	PSS01241.1	Transcription factor like [Actinidia chinensis var. chinensis]
Cluster-10124.0	812	1	20	0.1	1.97	5.8902	4.3e-73	XP_011080777.1	LOB domain-containing protein 12 [Sesamum indicum]
Cluster-15754.1082	1299	2	72	0.11	3.81	5.8822	5.4e-86	XP_028121180.1	transcription factor MYB63-like [Camellia sinensis]
Cluster-13933.0	698	2	44	0.25	5.44	5.8315	4.1e-48	PSR88216.1	Basic leucine zipper like [Actinidia chinensis var. chinensis]
Cluster-499.0	876	0	14	0	1.24	5.8186	4.3e-39	XP_028088689.1	transcription factor bHLH118-like isoform X1 [Camellia sinensis]
Cluster-12175.0	1182	3	57	0.18	3.39	5.8182	1.3e-62	PSS28666.1	Two-component response regulator like [Actinidia chinensis var. chinensis]
Cluster-689.0	492	0	4	0	0.91	5.7496	4.3e-12	PON87570.1	Zinc finger, LIM-type [Trema orientale]
Cluster-902.0	867	0	14	0	1.26	5.7485	4.2e-95	KZV27404.1	transcriptional regulator STERILE APETALA-like [Dorcoceras hygrometricum]
Cluster-10656.0	1864	3	95	0.11	3.26	5.7004	2e-126	XP_021289188.1	trihelix transcription factor PTL [Herrania umbratica]
Cluster-15754.1166	1222	1	66	0.06	3.77	5.6748	3.6e-31	PSS35992.1	MADS-box transcription factor [Actinidia chinensis var. chinensis]
Cluster-15754.2469	2120	32	3883	0.98	115.01	5.672	3.4e-29	PSS33599.1	LOB domain-containing protein [Actinidia chinensis var. chinensis]
Cluster-1143.0	867	0	11	0	0.99	5.6589	5.1e-56	XP_028100199.1	transcription factor MYB41-like [Camellia sinensis]
Cluster-7680.0	2042	9	302.94	0.29	9.36	5.6533	1.8e-184	XP_028108904.1	bZIP transcription factor TGA10 [Camellia sinensis]
Cluster-15754.224	760	0.87	11	0.1	1.2	5.6446	5.1e-44	XP_028082197.1	ethylene-responsive transcription factor WIN1-like isoform X2 [Camellia sinensis]
Cluster-15754.2722	1025	4	63	0.29	4.51	5.6332	1.6e-48	XP_028072403.1	B3 domain-containing protein REM14-like [Camellia sinensis]
Cluster-913.0	799	0	12	0	1.21	5.588	1.2e-48	PSS14002.1	LOB domain-containing protein [Actinidia chinensis var. chinensis]
Cluster-15754.1217	3243	4	474.02	0.08	8.77	5.5724	2.5e-164	XP_028051373.1	ATP-dependent DNA helicase DDM1 isoform X1 [Camellia sinensis]
Cluster-15754.1217	3243	4	474.02	0.08	8.77	5.5724	2.5e-164	XP_028051373.1	ATP-dependent DNA helicase DDM1 isoform X1 [Camellia sinensis]
Cluster-15754.29528	2383	0	95	0	2.47	5.5636	6.4e-202	CAN63760.1	hypothetical protein VITISV_008633 [Vitis vinifera]
Cluster-476.0	1401	0	20	0	0.96	5.5554	5.8e-195	XP_028122243.1	protein SCARECROW-like [Camellia sinensis]
Cluster-15754.29350	1135	25	622	1.61	38.98	5.5545	1.1e-50	PSS11198.1	Zinc finger protein [Actinidia chinensis var. chinensis]
Cluster-15754.768	1140	2	144	0.13	8.97	5.5456	1.8e-101	XP_028109188.1	NAC domain-containing protein 73-like [Camellia sinensis]
Cluster-15754.29792	754	7	422	0.78	46.44	5.5184	5.6e-51	XP_028121708.1	homeobox-leucine zipper protein ATHB-52-like isoform X2 [Camellia sinensis]
Cluster-14571.0	823	1	32.98	0.1	3.19	5.5156	3.2e-20	EPS66328.1	hypothetical protein M569_08448, partial [Genlisea aurea]
Cluster-202.0	722	0	7	0	0.82	5.5093	4.7e-39	XP_009335611.1	PREDICTED: protein SHI RELATED SEQUENCE 1 isoform X1 [Pyrus x bretschneideri]
Cluster-5489.0	1382	3	58	0.15	2.84	5.5078	5.2e-39	XP_021286892.1	myb-related protein 308 [Herrania umbratica]
Cluster-15754.30410	1255	13	575	0.74	31.72	5.4913	6.2e-39	PIN20959.1	hypothetical protein CDL12_06354 [Handroanthus impetiginosus]
Cluster-15754.30238	739	1	44	0.12	4.99	5.4725	1.1e-91	XP_028052596.1	histone-lysine N-methyltransferase ATXR6 [Camellia sinensis]
Cluster-15754.30227	486	0	21	0	4.88	5.4596	4.7e-51	PSS32979.1	Histone-lysine N-methyltransferase [Actinidia chinensis var. chinensis]
Cluster-15754.2598	1748	3	118	0.11	4.36	5.4584	5e-127	PSS07301.1	Zinc finger CCCH domain-containing protein [Actinidia chinensis var. chinensis]
Cluster-15754.408	1226	4	206	0.23	11.7	5.4507	3e-78	XP_028070755.1	B3 domain-containing protein At3g19184 [Camellia sinensis]
Cluster-10294.0	1121	2	31	0.13	1.97	5.4463	4.6e-25	PSS20874.1	Transcription repressor like [Actinidia chinensis var. chinensis]
Cluster-11790.0	3546	4	143	0.07	2.4	5.4267	0	PSS17611.1	Histidine kinase [Actinidia chinensis var. chinensis]
Cluster-6856.0	876	1	20	0.09	1.77	5.4112	1.7e-22	XP_028074157.1	transcription repressor OFP8-like [Camellia sinensis]
Cluster-15754.32520	599	0	4	0	0.63	5.3901	1.2e-19	PPD90420.1	hypothetical protein GOBAR_DD12653 [Gossypium barbadense]
Cluster-15754.2380	1125	2	69	0.13	4.37	5.3863	6.3e-59	PSS31334.1	Zinc-finger homeodomain protein [Actinidia chinensis var. chinensis]
Cluster-15488.0	1091	4	134	0.27	8.84	5.3811	5.1e-98	XP_028123795.1	protein ODORANT1-like [Camellia sinensis]
Cluster-15754.1366	1306	3	141	0.16	7.4	5.3667	2.3e-89	PSS11055.1	Transcription factor like [Actinidia chinensis var. chinensis]
Cluster-15754.1465	2678	15	483	0.35	11.01	5.3469	3.8e-86	XP_019415292.1	PREDICTED: AP2-like ethylene-responsive transcription factor ANT isoform X3 [Lupinus angustifolius]
Cluster-2125.0	751	0	9	0	1	5.2698	1.2e-45	PSS09393.1	Zinc finger protein [Actinidia chinensis var. chinensis]
Cluster-15754.690	639	2	78	0.29	11.1	5.2452	4.3e-20	XP_021639835.1	nuclear transcription factor Y subunit C-8-like [Hevea brasiliensis]
Cluster-15754.1577	979	3	31	0.23	2.36	5.24	9.6e-88	XP_004246952.1	NAC domain-containing protein 21/22 [Solanum lycopersicum]
Cluster-821.0	731	0	9	0	1.04	5.2332	9.2e-43	XP_019465253.1	PREDICTED: protein CUP-SHAPED COTYLEDON 2-like [Lupinus angustifolius]
Cluster-742.0	482	0	4	0	0.95	5.1624	1.7e-29	PSR93131.1	Transcriptional regulator RABBIT EARS like [Actinidia chinensis var. chinensis]
Cluster-15754.1496	1364	1	199	0.05	9.9	5.1612	8.2e-61	XP_021641455.1	ethylene-responsive transcription factor ERF062-like [Hevea brasiliensis]
Cluster-15754.29420	1358	32	823	1.65	41.17	5.1528	7.7e-51	XP_010249578.1	PREDICTED: dehydration-responsive element-binding protein 3-like [Nelumbo nucifera]
Cluster-14634.0	2564	2	80	0.05	1.91	5.1514	0	XP_028071993.1	DNA repair protein RAD5B-like [Camellia sinensis]
Cluster-10059.0	1296	1	49	0.05	2.6	5.1508	1.6e-101	PSS32255.1	Transcription factor like [Actinidia chinensis var. chinensis]
Cluster-367.0	469	0	5	0	1.25	5.1416	4e-07	XP_011020846.1	PREDICTED: protein TIFY 9-like [Populus euphratica]
Cluster-771.0	421	0	4	0	1.27	5.091	1.7e-57	XP_022741916.1	myb-related protein 315-like [Durio zibethinus]
Cluster-15754.1098	1323	18	780	0.96	40.3	5.0853	2.5e-38	XP_007226910.1	zinc finger protein 5 [Prunus persica]
Cluster-15754.1701	1279	3	236	0.17	12.72	5.0834	2e-125	PSS10212.1	NAC domain-containing protein [Actinidia chinensis var. chinensis]
Cluster-2199.0	1939	0	31	0	1.02	5.0772	1.8e-130	AZL19374.1	transcription factor GRAS1 [Diospyros kaki]
Cluster-824.1	735	0	2	0	0.23	5.0623	8.8e-110	PSR84595.1	Zinc finger protein like [Actinidia chinensis var. chinensis]
Cluster-15754.30545	1118	17	338	1.11	21.6	5.051	4.5e-57	XP_028085106.1	ethylene-responsive transcription factor ERF014-like [Camellia sinensis]
Cluster-6357.0	589	1	21	0.16	3.42	5.0304	2.3e-28	XP_027091069.1	dof zinc finger protein DOF3.4-like [Coffea arabica]
Cluster-15754.651	1393	5	218	0.25	10.57	5.0246	8.8e-26	XP_028080927.1	ethylene-responsive transcription factor 13-like [Camellia sinensis]
Cluster-15754.29286	1234	0	115	0	6.48	5.0228	4.9e-113	XP_028070559.1	NAC domain-containing protein 100-like [Camellia sinensis]
Cluster-15754.32106	1330	4	88	0.21	4.52	5.0008	6.1e-93	XP_028111304.1	NAC domain-containing protein 21/22-like [Camellia sinensis]
Cluster-8677.0	509	0	8	0	1.7	5.0001	1.1e-37	CDP05544.1	unnamed protein product [Coffea canephora]
Cluster-10110.0	1400	1	37	0.05	1.78	4.9907	4.4e-25	PSS29196.1	NAC domain-containing protein [Actinidia chinensis var. chinensis]
Cluster-10004.0	1045	7.99	259.67	0.57	18.12	4.9616	7.3e-110	XP_028073018.1	LOW QUALITY PROTEIN: heat stress transcription factor B-4-like [Camellia sinensis]
Cluster-3834.0	1112	5	163	0.33	10.49	4.9592	1e-29	PSR89764.1	Transcription factor bHLH36 like [Actinidia chinensis var. chinensis]
Cluster-15754.1267	1273	38	1006	2.12	54.52	4.8777	1.9e-72	PSS32880.1	Transcription factor like [Actinidia chinensis var. chinensis]
Cluster-2911.0	1872	8	133	0.28	4.54	4.8739	2.7e-70	XP_028122442.1	zinc finger protein ZAT4-like [Camellia sinensis]
Cluster-15065.0	970	0	24	0	1.85	4.8597	9e-70	XP_028092113.1	LOB domain-containing protein 15-like [Camellia sinensis]
Cluster-15754.31416	809	3	131	0.3	13	4.8283	5.2e-39	XP_024177370.1	LOB domain-containing protein 21-like [Rosa chinensis]
Cluster-15754.1487	974	1	26	0.08	1.99	4.8197	7.4e-64	PSS29196.1	NAC domain-containing protein [Actinidia chinensis var. chinensis]
Cluster-15754.1367	1055	9	139	0.64	9.58	4.8155	5.2e-79	XP_028091746.1	B3 domain-containing protein Os06g0194400-like [Camellia sinensis]
Cluster-12601.0	802	1	5	0.1	0.5	4.804	1.4e-68	XP_028053739.1	transcription factor ABORTED MICROSPORES-like [Camellia sinensis]
Cluster-10110.1	909	0	31	0	2.61	4.7939	3.2e-45	XP_028059124.1	NAC domain-containing protein 104-like [Camellia sinensis]
Cluster-2692.1	840	0	5	0	0.47	4.7892	4.3e-20	OIV93102.1	hypothetical protein TanjilG_20764 [Lupinus angustifolius]
Cluster-2692.1	840	0	5	0	0.47	4.7892	4.3e-20	OIV93102.1	hypothetical protein TanjilG_20764 [Lupinus angustifolius]
Cluster-15461.0	890	11	182	0.97	15.78	4.7865	5.9e-52	PSR89432.1	NAC domain-containing protein [Actinidia chinensis var. chinensis]
Cluster-15754.30465	1395	69	1248	3.44	60.42	4.7611	6.5e-122	XP_028120869.1	NAC transcription factor 25-like [Camellia sinensis]
Cluster-15754.32432	1061	0	28	0	1.92	4.7533	1.9e-68	XP_028102429.1	ethylene-responsive transcription factor ERF086-like [Camellia sinensis]
Cluster-15754.6406	4118	3.16	126.36	0.05	1.81	4.7417	6.8e-26	XP_011022387.1	PREDICTED: LOB domain-containing protein 4-like [Populus euphratica]
Cluster-15754.6406	4118	3.16	126.36	0.05	1.81	4.7417	6.8e-26	XP_011022387.1	PREDICTED: LOB domain-containing protein 4-like [Populus euphratica]
Cluster-15754.23572	2246	61	1171	1.75	32.49	4.6852	2.3e-132	XP_020552199.1	transcription factor TGA9 isoform X3 [Sesamum indicum]
Cluster-15754.2535	1550	3	120.99	0.13	5.16	4.6528	1.1e-90	PSR95994.1	Tubby-like protein [Actinidia chinensis var. chinensis]
Cluster-15754.2535	1550	3	120.99	0.13	5.16	4.6528	1.1e-90	PSR95994.1	Tubby-like protein [Actinidia chinensis var. chinensis]
Cluster-15754.1307	1597	12	103	0.51	4.24	4.6283	6.6e-118	AKC35106.1	knotted-like 6 protein [Primula vulgaris]
Cluster-15754.3822	1146	20	732	1.27	45.31	4.6258	5.9e-44	EEF35066.1	zinc finger protein, putative [Ricinus communis]
Cluster-11177.0	1763	3	77	0.11	2.82	4.6094	6.2e-186	XP_028085086.1	nodulation-signaling pathway 2 protein [Camellia sinensis]
Cluster-291.1	506	0	1	0	0.21	4.6087	2.5e-31	XP_016671881.1	PREDICTED: ethylene-responsive transcription factor RAP2-11-like [Gossypium hirsutum]
Cluster-15754.3877	2908	267	3628.7	5.76	75.59	4.576	7.1e-54	PIA62606.1	hypothetical protein AQUCO_00200545v1 [Aquilegia coerulea]
Cluster-15754.31559	1807	10	231	0.37	8.22	4.5441	2.7e-67	CBI28638.3	unnamed protein product, partial [Vitis vinifera]
Cluster-15987.0	1055	4	53	0.28	3.65	4.5353	5.5e-73	PSS28789.1	Myb-related protein [Actinidia chinensis var. chinensis]
Cluster-15754.30211	1406	13	192	0.64	9.21	4.4897	2.5e-97	PSS11580.1	Peregrin like [Actinidia chinensis var. chinensis]
Cluster-15754.29915	2453	14	193	0.36	4.85	4.4677	9.5e-76	XP_019435565.1	PREDICTED: LIM domain-containing protein WLIM2b-like [Lupinus angustifolius]
Cluster-2614.0	739	0	20	0	2.27	4.4572	2e-53	PSS30806.1	Homeobox-leucine zipper protein like [Actinidia chinensis var. chinensis]
Cluster-15754.1174	1131	1	27	0.06	1.7	4.4263	4e-77	XP_028126694.1	transcription factor bHLH25-like [Camellia sinensis]
Cluster-2390.0	718	0	36	0	4.26	4.4102	3.6e-31	CDO99509.1	unnamed protein product [Coffea canephora]
Cluster-15754.7656	881	48	831	4.31	73.09	4.4042	1.2e-28	PSS29511.1	Glycine-rich protein [Actinidia chinensis var. chinensis]
Cluster-10254.0	1101	1	56	0.07	3.65	4.3576	2.6e-41	XP_017234061.1	PREDICTED: zinc finger protein ZAT1-like [Daucus carota subsp. sativus]
Cluster-15754.29560	1903	62	1100	2.15	36.86	4.353	9.3e-196	XP_027066053.1	regulatory protein NPR5-like [Coffea arabica]
Cluster-6616.0	845	3	15	0.29	1.4	4.35	7.6e-65	XP_028119270.1	transcription factor MYB27-like [Camellia sinensis]
Cluster-1603.0	720	0	4	0	0.47	4.3474	1.7e-65	XP_028109956.1	MADS-box transcription factor 23-like isoform X1 [Camellia sinensis]
Cluster-15754.29239	2118	42	718	1.29	21.29	4.3458	3.1e-67	XP_024026981.1	protein LATERAL ROOT PRIMORDIUM 1, partial [Morus notabilis]
Cluster-15754.32234	1561	8	73	0.35	3.09	4.3413	9e-80	PSS11253.1	Growth-regulating factor like [Actinidia chinensis var. chinensis]
Cluster-5151.0	1636	0	37	0	1.48	4.3177	1.4e-86	XP_017971541.1	PREDICTED: MADS-box transcription factor 23 [Theobroma cacao]
Cluster-790.1	1009	3	20	0.22	1.46	4.3118	4.7e-29	XP_028075013.1	transcription factor MYB14-like [Camellia sinensis]
Cluster-15754.1844	2276	13	207.21	0.37	5.66	4.2923	1.2e-24	KRH34918.1	hypothetical protein GLYMA_10G213500 [Glycine max]
Cluster-15754.1841	1352	10	170	0.52	8.55	4.2893	3.2e-57	XP_028096806.1	transcription factor MYB59-like isoform X2 [Camellia sinensis]
Cluster-15754.1841	1352	10	170	0.52	8.55	4.2893	3.2e-57	XP_028096806.1	transcription factor MYB59-like isoform X2 [Camellia sinensis]
Cluster-15754.195	1078	0	25	0	1.67	4.2656	2.8e-112	XP_028111639.1	NAC domain-containing protein 100-like [Camellia sinensis]
Cluster-15754.29222	1051	124	1982.98	8.8	137.34	4.2542	4.3e-33	CBI30599.3	unnamed protein product, partial [Vitis vinifera]
Cluster-15754.18886	3768	107	1554	1.75	24.45	4.2299	0	PSS31271.1	Auxin response factor like [Actinidia chinensis var. chinensis]
Cluster-15754.2794	2075	348	6294.19	10.92	191.03	4.1947	4.9e-73	XP_028112640.1	uncharacterized protein LOC114310753 [Camellia sinensis]
Cluster-15754.1729	975	2	15	0.16	1.15	4.1662	2.6e-37	XP_028085106.1	ethylene-responsive transcription factor ERF014-like [Camellia sinensis]
Cluster-12075.0	717	3	26	0.36	3.09	4.1497	1.9e-40	OTG35629.1	putative MADS-box transcription factor family protein [Helianthus annuus]
Cluster-15754.809	1581	22	269	0.94	11.2	4.1362	4.3e-29	PSR91532.1	Transcription factor bHLH120 like [Actinidia chinensis var. chinensis]
Cluster-15754.2764	1743	133	4239.05	5.09	157.31	4.1271	2.5e-38	PHU22037.1	Ethylene-responsive transcription factor RAP2-3 [Capsicum chinense]
Cluster-15754.2974	1149	1	34	0.06	2.1	4.1146	6.7e-40	PSR96183.1	Telomere repeat-binding factor like [Actinidia chinensis var. chinensis]
Cluster-15754.29463	1017	84	1106	6.22	80.01	4.0964	1.1e-73	RVX00034.1	WUSCHEL-related homeobox 4 [Vitis vinifera]
Cluster-11294.0	1676	8	59	0.32	2.29	4.0886	1.6e-26	XP_022860555.1	telomere repeat-binding protein 2-like isoform X2 [Olea europaea var. sylvestris]
Cluster-15754.1547	1783	39	429.02	1.45	15.5	4.037	2.3e-79	RRT46260.1	hypothetical protein B296_00043007, partial [Ensete ventricosum]
Cluster-15754.32288	1123	7	28	0.46	1.78	4.0147	8.5e-72	XP_028111304.1	NAC domain-containing protein 21/22-like [Camellia sinensis]
Cluster-15754.29957	975	11	277	0.86	21.2	4.0028	1.3e-47	XP_022154146.1	probable WRKY transcription factor 13 [Momordica charantia]
Cluster-15754.1898	1899	17	237	0.59	7.96	3.9954	5.3e-34	PSS04795.1	Dof zinc finger protein like [Actinidia chinensis var. chinensis]
Cluster-9515.0	825	2	78	0.2	7.53	3.9908	3.2e-28	PSS05836.1	Homeobox-leucine zipper protein like [Actinidia chinensis var. chinensis]
Cluster-15754.14774	1404	86	1929	4.25	92.65	3.9627	1.6e-99	XP_002285595.1	PREDICTED: transcription factor bHLH93 [Vitis vinifera]
Cluster-2520.0	838	0	13	0	1.23	3.9553	1.1e-39	XP_028106507.1	ethylene-responsive transcription factor ABR1-like isoform X3 [Camellia sinensis]
Cluster-10887.0	1891	17	157	0.59	5.3	3.9402	1e-154	PSS35255.1	NAC domain-containing protein [Actinidia chinensis var. chinensis]
Cluster-9652.0	2170	5	30	0.15	0.87	3.9089	6.9e-86	XP_028091360.1	uncharacterized protein LOC114291696 [Camellia sinensis]
Cluster-15754.5917	355	6	65	2.82	32.61	3.9062	1.9e-25	AID51420.1	ethylene response factor 15 [Diospyros kaki]
Cluster-15754.30550	1719	7	114	0.27	4.3	3.8924	4.3e-75	XP_028087422.1	ethylene-responsive transcription factor CRF4-like [Camellia sinensis]
Cluster-15750.0	1063	2	14	0.14	0.96	3.8892	1.7e-69	AIT52251.1	MYB family protein [Jatropha curcas]
Cluster-15668.0	1460	3	17	0.14	0.78	3.8693	5.8e-113	PSR95205.1	BEL1-like homeodomain protein 8 [Actinidia chinensis var. chinensis]
Cluster-15754.3489	749	100	1294	11.28	143.83	3.8065	5.2e-33	XP_022876094.1	HMG1/2-like protein [Olea europaea var. sylvestris]
Cluster-15754.11784	4375	34.12	593.73	0.48	7.97	3.7824	5.7e-257	OIT37870.1	lysine-specific demethylase jmj25 [Nicotiana attenuata]
Cluster-15754.12677	791	0	20	0	2.05	3.7793	1.2e-40	XP_015873119.1	homeobox-leucine zipper protein HOX11 [Ziziphus jujuba]
Cluster-15754.882	1923	28	286	0.96	9.47	3.7725	2.1e-142	XP_028068479.1	AP2-like ethylene-responsive transcription factor AIL5 [Camellia sinensis]
Cluster-2439.0	862	0	11	0	1	3.7186	8.9e-45	CDP02017.1	unnamed protein product [Coffea canephora]
Cluster-15754.2942	1269	32.71	500.05	1.83	27.21	3.591	1.8e-62	XP_023899027.1	transcription factor TT2-like [Quercus suber]
Cluster-12186.0	986	22	129	1.7	9.73	3.5766	2.6e-64	PSS31399.1	Transcription factor like [Actinidia chinensis var. chinensis]
Cluster-15754.27276	1168	32	360	1.98	21.75	3.5764	6.4e-54	XP_028121981.1	ethylene-responsive transcription factor ERF017-like [Camellia sinensis]
Cluster-15754.2943	731	1	19	0.12	2.19	3.5307	6.2e-07	XP_026658863.1	transcription factor TT2-like isoform X1 [Phoenix dactylifera]
Cluster-15754.9814	1021	250	1867.03	18.42	134.35	3.5238	1.6e-56	PSS17298.1	Zinc finger protein [Actinidia chinensis var. chinensis]
Cluster-15754.2959	2243	202	1519	5.81	42.21	3.5167	4.9e-188	XP_028086747.1	nodulation-signaling pathway 1 protein [Camellia sinensis]
Cluster-15754.10754	3011	229	2142	4.76	42.95	3.5031	1.6e-202	XP_028092078.1	scarecrow-like protein 33 [Camellia sinensis]
Cluster-15754.32283	1090	4	51	0.27	3.37	3.5018	5e-85	XP_028082936.1	transcription factor RAX3 [Camellia sinensis]
Cluster-15754.2613	1365	15	154	0.77	7.66	3.485	1.7e-58	XP_028120080.1	protein TIFY 6A-like isoform X4 [Camellia sinensis]
Cluster-15754.32293	1109	4	46	0.26	2.97	3.4592	3.3e-44	XP_028091628.1	transcription factor bHLH51-like [Camellia sinensis]
Cluster-15754.29495	1320	139	1230	7.41	63.73	3.4465	8.3e-34	XP_028123644.1	LOB domain-containing protein 37-like [Camellia sinensis]
Cluster-15754.29495	1320	139	1230	7.41	63.73	3.4465	8.3e-34	XP_028123644.1	LOB domain-containing protein 37-like [Camellia sinensis]
Cluster-15754.2413	2393	49.29	759.95	1.32	19.64	3.4415	1.3e-16	RXI00975.1	hypothetical protein DVH24_001209 [Malus domestica]
Cluster-15754.11750	1521	29	217	1.3	9.46	3.4177	2.4e-77	XP_028056424.1	transcription factor SPATULA-like [Camellia sinensis]
Cluster-15754.29612	1288	21	346	1.15	18.48	3.4157	7.1e-38	XP_028061031.1	dof zinc finger protein DOF3.4-like [Camellia sinensis]
Cluster-15754.2569	7065	89.96	560.98	0.76	4.56	3.3911	6.6e-53	XP_028094519.1	transcription factor SRM1 [Camellia sinensis]
Cluster-15754.30673	1246	38	338	2.17	18.82	3.3833	6.8e-70	RVX22906.1	Transcription repressor OFP4 [Vitis vinifera]
Cluster-15754.30930	1105	10	38	0.67	2.47	3.3705	4.9e-72	PSS21592.1	LOB domain-containing protein [Actinidia chinensis var. chinensis]
Cluster-12962.0	1236	21	86	1.21	4.84	3.3686	6.6e-102	XP_028109092.1	myb-related protein 306-like [Camellia sinensis]
Cluster-15754.31343	1376	33	270	1.67	13.29	3.3636	4e-55	XP_028114917.1	auxin-responsive protein IAA13-like [Camellia sinensis]
Cluster-15754.30703	1312	11	67	0.59	3.5	3.3437	8.9e-113	XP_028119929.1	BTB/POZ domain-containing protein At3g56230 isoform X1 [Camellia sinensis]
Cluster-15754.27706	1966	18	229	0.6	7.39	3.3301	3.9e-96	XP_028060341.1	transcription factor MYB86-like [Camellia sinensis]
Cluster-5682.0	1595	2	14	0.08	0.58	3.3266	1.8e-136	PSS35255.1	NAC domain-containing protein [Actinidia chinensis var. chinensis]
Cluster-7880.0	1095	4	29	0.27	1.9	3.3255	5.8e-65	PSS01311.1	Myb family transcription factor [Actinidia chinensis var. chinensis]
Cluster-6206.0	1360	15	242	0.77	12.09	3.239	3.1e-52	PSR93463.1	Ethylene-responsive transcription factor [Actinidia chinensis var. chinensis]
Cluster-15754.2110	1972	33	360	1.1	11.58	3.2356	6.1e-65	XP_028094686.1	dof zinc finger protein DOF2.1-like [Camellia sinensis]
Cluster-15754.31364	1901	35	129	1.21	4.33	3.187	8e-14	ADU52532.1	WRKY protein [Cucumis sativus]
Cluster-15754.29732	958	163	1329.38	13.06	104.2	3.1788	1.9e-32	PSR96374.1	Ethylene-responsive transcription factor [Actinidia chinensis var. chinensis]
Cluster-6551.0	2206	20	144	0.59	4.08	3.1674	3.3e-213	XP_028057193.1	uncharacterized protein LOC114261186 isoform X1 [Camellia sinensis]
Cluster-10499.0	1043	3	65	0.21	4.55	3.1508	3.8e-66	XP_028079508.1	homeobox-leucine zipper protein HAT22-like [Camellia sinensis]
Cluster-15754.6709	1226	81	486	4.73	27.61	3.1505	5.3e-35	PSS26139.1	Zinc finger protein [Actinidia chinensis var. chinensis]
Cluster-5528.0	1524	8	56	0.36	2.44	3.1451	9.5e-42	PSS04846.1	Myb family transcription factor [Actinidia chinensis var. chinensis]
Cluster-15754.30877	908	15	144	1.29	12.15	3.1262	5.7e-26	XP_015879406.1	mini zinc finger protein 2 [Ziziphus jujuba]
Cluster-15754.664	1861	6	84	0.21	2.89	3.1095	2.3e-74	XP_021683313.1	squamosa promoter-binding-like protein 8 isoform X1 [Hevea brasiliensis]
Cluster-15754.31744	1474	15	191	0.7	8.65	3.0975	3.9e-101	XP_028115735.1	transcription factor MYB108-like [Camellia sinensis]
Cluster-2805.0	1641	0	29	0	1.16	3.0965	3.9e-89	PSS08140.1	Two-component response regulator like [Actinidia chinensis var. chinensis]
Cluster-15754.4918	1844	26	235.12	0.93	8.17	3.0625	1.1e-28	CAN74896.1	hypothetical protein VITISV_029986 [Vitis vinifera]
Cluster-15754.4918	1844	26	235.12	0.93	8.17	3.0625	1.1e-28	CAN74896.1	hypothetical protein VITISV_029986 [Vitis vinifera]
Cluster-15754.110	1449	20	126	0.95	5.82	3.0505	7.1e-87	XP_028117437.1	transcription factor HHO2-like [Camellia sinensis]
Cluster-10819.0	1386	41	491	2.06	23.96	3.0504	1e-90	PSS13413.1	Transcription factor bHLH30 like [Actinidia chinensis var. chinensis]
Cluster-15754.13587	1751	495.01	3423.25	18.86	126.35	3.0427	1.9e-38	AZL19365.1	transcription factor bZIP7 [Diospyros kaki]
Cluster-15754.2715	1046	72	526	5.14	36.66	3.0369	7.2e-41	PSR88330.1	High mobility group B protein like [Actinidia chinensis var. chinensis]
Cluster-14488.0	915	2	22	0.17	1.84	3.0259	6.3e-41	PQQ09908.1	GATA transcription factor 19-like [Prunus yedoensis var. nudiflora]
Cluster-15754.31980	2570	41	321	1.01	7.66	3.0022	4.5e-193	XP_028108166.1	protein tesmin/TSO1-like CXC 3 [Camellia sinensis]
Cluster-15754.30571	1362	24	164	1.23	8.18	2.9948	8.5e-58	ALS54681.1	SOC1 [Camellia sinensis]
Cluster-15754.585	1235	2	31	0.12	1.75	2.9851	5.8e-138	GAV75606.1	NAM domain-containing protein [Cephalotus follicularis]
Cluster-15754.11870	1207	178	1369.61	10.59	79.36	2.982	1.8e-83	XP_028124609.1	transcription factor ILR3 [Camellia sinensis]
Cluster-15754.1596	1650	21	189	0.86	7.48	2.9668	4.2e-75	PSR96144.1	Auxin-responsive protein [Actinidia chinensis var. chinensis]
Cluster-15754.797	1794	4	33	0.15	1.18	2.9589	8.6e-26	PSS29368.1	Myb family transcription factor EFM like [Actinidia chinensis var. chinensis]
Cluster-15754.1926	992	216	1075	16.53	80.39	2.9465	2.2e-31	XP_028058387.1	ethylene-responsive transcription factor 4-like [Camellia sinensis]
Cluster-9820.0	993	2	14	0.15	1.05	2.9452	2.1e-66	PSS33085.1	Transcription factor like [Actinidia chinensis var. chinensis]
Cluster-15754.1655	1311	37	267	1.99	13.95	2.9185	1.6e-66	XP_028096806.1	transcription factor MYB59-like isoform X2 [Camellia sinensis]
Cluster-15754.1655	1311	37	267	1.99	13.95	2.9185	1.6e-66	XP_028096806.1	transcription factor MYB59-like isoform X2 [Camellia sinensis]
Cluster-15754.1793	2432	157	1413.25	4.12	35.87	2.8862	1.4e-55	XP_028065196.1	LOW QUALITY PROTEIN: transcription factor bHLH78-like [Camellia sinensis]
Cluster-9065.0	686	5	55	0.64	6.99	2.8681	3.9e-35	XP_028106981.1	ethylene-responsive transcription factor CRF1-like [Camellia sinensis]
Cluster-11535.0	1305	7	45	0.38	2.36	2.8445	1.7e-79	XP_021746451.1	PHD finger protein ALFIN-LIKE 7-like [Chenopodium quinoa]
Cluster-15754.2090	4732	236	1075	3.02	13.28	2.8224	3e-243	XP_028092839.1	zinc finger protein BRUTUS-like At1g18910 isoform X1 [Camellia sinensis]
Cluster-15754.477	1279	3	45	0.17	2.42	2.8106	5.5e-51	XP_028102050.1	myb family transcription factor EFM-like [Camellia sinensis]
Cluster-15754.1747	1312	9	43	0.48	2.24	2.7897	6.1e-130	PSS29918.1	NAC domain-containing protein [Actinidia chinensis var. chinensis]
Cluster-8000.0	2210	17	118	0.5	3.33	2.7843	3.1e-86	PWA62036.1	ARIA-interacting double AP2 domain protein [Artemisia annua]
Cluster-7052.0	1469	8	38	0.37	1.73	2.7384	3.6e-123	PSS19194.1	B3 domain-containing protein [Actinidia chinensis var. chinensis]
Cluster-15754.32556	1001	10	54	0.76	3.99	2.7348	6.3e-26	XP_006438845.1	protein TIFY 9 isoform X2 [Citrus clementina]
Cluster-15754.7878	1220	31	245	1.82	14.01	2.7308	1e-30	PSS11576.1	Ethylene-responsive transcription factor [Actinidia chinensis var. chinensis]
Cluster-15754.30651	1471	155	1197	7.25	54.33	2.7304	9.3e-127	XP_028061938.1	BTB/POZ and TAZ domain-containing protein 1-like [Camellia sinensis]
Cluster-15754.27778	4327	24	413	0.34	5.61	2.7244	1e-274	XP_028084104.1	histidine kinase 1-like [Camellia sinensis]
Cluster-15754.1569	1068	24	244	1.67	16.55	2.7219	3.9e-26	XP_023749547.1	upstream activation factor subunit spp27 [Lactuca sativa]
Cluster-4983.0	855	5	43	0.47	3.94	2.7213	4.2e-63	XP_028092641.1	probable WRKY transcription factor 12 isoform X1 [Camellia sinensis]
Cluster-15754.30730	1766	23	90	0.87	3.29	2.7142	4e-108	PSS02538.1	WRKY transcription factor 14 [Actinidia chinensis var. chinensis]
Cluster-15754.69	918	4	24	0.34	1.99	2.6888	8e-60	XP_028061166.1	LOW QUALITY PROTEIN: probable transcription factor KAN4 [Camellia sinensis]
Cluster-15754.1447	1554	106	654	4.64	27.79	2.6859	1.9e-122	AJF38901.1	NAC transcription factor [Diospyros kaki]
Cluster-15754.2214	923	39	149	3.29	12.29	2.6754	2.1e-15	XP_028117576.1	agamous-like MADS-box protein AGL29 [Camellia sinensis]
Cluster-15754.29493	1036	18	55	1.3	3.88	2.6702	4.3e-62	XP_028092113.1	LOB domain-containing protein 15-like [Camellia sinensis]
Cluster-15754.2169	1100	54	325.43	3.61	21.24	2.6592	1.2e-75	XP_021646043.1	heat stress transcription factor B-3-like [Hevea brasiliensis]
Cluster-15754.14990	4884	603	2860	7.48	34.16	2.598	1.2e-98	PSR92533.1	Two-component response regulator like [Actinidia chinensis var. chinensis]
Cluster-15875.0	1571	37	152.99	1.6	6.42	2.5963	1e-51	PSR95969.1	Transcription factor bHLH137 like [Actinidia chinensis var. chinensis]
Cluster-15754.8731	1792	23	100	0.85	3.59	2.593	6.4e-122	PSS07888.1	WRKY transcription factor 72 [Actinidia chinensis var. chinensis]
Cluster-15754.31390	1261	16	175	0.9	9.6	2.5896	1.1e-40	XP_018848410.1	PREDICTED: two-component response regulator ARR9 [Juglans regia]
Cluster-15754.1145	1543	60	341.9	2.65	14.65	2.5773	6e-68	PSS04269.1	Dof zinc finger protein like [Actinidia chinensis var. chinensis]
Cluster-15754.1189	1082	5	99	0.34	6.6	2.5745	1.5e-49	XP_022036380.1	transcription factor MYB44-like [Helianthus annuus]
Cluster-4211.0	1381	4	28	0.2	1.37	2.5686	3e-95	PSS31164.1	Protein CUP-SHAPED COTYLEDON 3 like [Actinidia chinensis var. chinensis]
Cluster-15754.27304	3039	190	920	3.91	18.26	2.5543	1.5e-33	PSS30065.1	Ethylene-responsive transcription factor 1B like [Actinidia chinensis var. chinensis]
Cluster-13209.0	1448	39	291	1.86	13.46	2.5436	4.8e-75	EOX91307.1	F-box family protein [Theobroma cacao]
Cluster-15754.1000	2284	41	177	1.15	4.82	2.5364	3.4e-67	XP_028103108.1	ethylene-responsive transcription factor WRI1 [Camellia sinensis]
Cluster-4798.0	675	4	18	0.53	2.35	2.5196	5.9e-20	TEY78914.1	EREBP-like factor [Salvia splendens]
Cluster-15754.8924	1367	601	2064	30.69	102.43	2.5157	3e-55	ADJ67440.1	ethylene response factor 11 [Actinidia deliciosa]
Cluster-15754.7943	2254	40	691.38	1.14	19.11	2.5129	2.6e-19	XP_028089226.1	myb-related protein 308-like [Camellia sinensis]
Cluster-15754.2444	1633	45	238	1.86	9.54	2.4959	1.4e-118	XP_028056060.1	transcription factor TGA3-like isoform X1 [Camellia sinensis]
Cluster-15754.548	872	8	43	0.73	3.84	2.4522	5.3e-29	XP_028107008.1	transcription factor bHLH13-like [Camellia sinensis]
Cluster-15754.22520	1122	0	20	0	1.27	2.4361	3.2e-143	PSS11661.1	Histone-lysine N-methyltransferase [Actinidia chinensis var. chinensis]
Cluster-12555.0	1429	8	25	0.39	1.18	2.4348	1.9e-121	KDP27142.1	hypothetical protein JCGZ_19841 [Jatropha curcas]
Cluster-15754.11703	1666	222	1105	8.96	43.24	2.4175	5.7e-80	XP_028126694.1	transcription factor bHLH25-like [Camellia sinensis]
Cluster-11575.0	1934	35	84	1.19	2.76	2.388	3.7e-99	XP_028121796.1	probable WRKY transcription factor 72 [Camellia sinensis]
Cluster-15754.31071	1071	36	209	2.49	14.12	2.3841	1.8e-63	PSS00173.1	Agamous-like MADS-box protein [Actinidia chinensis var. chinensis]
Cluster-15754.15950	4675	110	446	1.43	5.58	2.3808	7.7e-167	XP_028105352.1	uncharacterized protein LOC114304388 [Camellia sinensis]
Cluster-3989.0	1134	2	36	0.13	2.26	2.3591	1.3e-51	XP_016468919.1	PREDICTED: transcription factor MYB39-like [Nicotiana tabacum]
Cluster-15754.24922	696	31	147	3.9	18.27	2.343	1.6e-52	PSS31479.1	LOB domain-containing protein [Actinidia chinensis var. chinensis]
Cluster-15754.28590	1357	106	622	5.46	31.15	2.3301	1.7e-103	OMO74723.1	BZR1, transcriptional repressor [Corchorus capsularis]
Cluster-15754.17399	1298	129	647	7.02	34.23	2.2929	8.4e-31	PSS26766.1	Ethylene-responsive transcription factor [Actinidia chinensis var. chinensis]
Cluster-15754.4179	2443	83	435	2.17	10.98	2.2602	1.7e-194	XP_010036052.1	PREDICTED: protein SCARECROW [Eucalyptus grandis]
Cluster-6783.0	1506	9	53	0.41	2.34	2.2323	8.3e-30	XP_010443020.1	PREDICTED: zinc finger protein CONSTANS-LIKE 4-like [Camelina sativa]
Cluster-15754.5165	2298	351	1531.39	9.82	41.41	2.2089	1.6e-101	PSR96967.1	Ethylene-responsive transcription factor RAP2-12 like [Actinidia chinensis var. chinensis]
Cluster-13317.0	1938	25	88	0.85	2.89	2.2029	2.8e-62	PNT07088.1	hypothetical protein POPTR_013G067000 [Populus trichocarpa]
Cluster-15754.4915	2469	129	313	3.33	7.81	2.2013	1.8e-42	PSR96934.1	Nuclear transcription factor Y subunit A-3 like [Actinidia chinensis var. chinensis]
Cluster-15754.29754	2484	137	625	3.51	15.49	2.195	2.4e-74	XP_028086572.1	protein TIFY 8 isoform X1 [Camellia sinensis]
Cluster-15754.22788	1543	325.78	1260.7	14.39	54.03	2.1935	5.9e-15	PSS15449.1	Protein TIFY 10A like [Actinidia chinensis var. chinensis]
Cluster-15754.22788	1543	325.78	1260.7	14.39	54.03	2.1935	5.9e-15	PSS15449.1	Protein TIFY 10A like [Actinidia chinensis var. chinensis]
Cluster-15754.6308	1411	216	1162	10.62	55.48	2.1681	6.9e-103	PSS09478.1	WD repeat-containing protein [Actinidia chinensis var. chinensis]
Cluster-15754.27011	3198	153	914	2.98	17.16	2.1505	3.4e-291	PSR92888.1	Ethylene receptor like [Actinidia chinensis var. chinensis]
Cluster-15754.20067	954	144	562	11.6	44.3	2.1419	7.8e-34	XP_023751863.1	basic leucine zipper 4-like [Lactuca sativa]
Cluster-15754.6516	1389	469	2313	23.49	112.56	2.1401	3.1e-108	PSS01242.1	Zinc finger CCCH domain-containing protein [Actinidia chinensis var. chinensis]
Cluster-15754.10687	1282	33	158	1.82	8.49	2.1296	1.3e-60	PSR85959.1	Transcription factor like [Actinidia chinensis var. chinensis]
Cluster-15446.0	1686	18	76	0.72	2.93	2.1262	2.5e-11	AEC12208.1	JAZ1 [Maesa lanceolata]
Cluster-15446.0	1686	18	76	0.72	2.93	2.1262	2.5e-11	AEC12208.1	JAZ1 [Maesa lanceolata]
Cluster-13115.0	842	5	25	0.48	2.34	2.123	1.2e-51	XP_028058616.1	nuclear transcription factor Y subunit B-5-like [Camellia sinensis]
Cluster-15754.1062	994	53	241	4.04	17.97	2.1194	1.7e-23	XP_006419440.1	GATA transcription factor 16 [Citrus clementina]
Cluster-15754.31603	1164	2	13	0.12	0.79	2.0872	1.1e-24	PSS12092.1	Protein TIFY like [Actinidia chinensis var. chinensis]
Cluster-15754.5208	1692	166	669	6.58	25.71	2.087	2.1e-74	PSS18003.1	B-box zinc finger protein [Actinidia chinensis var. chinensis]
Cluster-15754.27641	1345	47	164	2.45	8.3	2.0864	3.3e-54	AYA73392.1	WRKY transcription factor 48 [Camellia sinensis]
Cluster-15754.1751	3301	72	344	1.35	6.24	2.0852	0	XP_028056419.1	LOW QUALITY PROTEIN: histone-lysine N-methyltransferase CLF [Camellia sinensis]
Cluster-15754.3807	1806	118	624	4.34	22.22	2.0783	1.9e-73	XP_028060074.1	dof zinc finger protein DOF4.6-like [Camellia sinensis]
Cluster-15754.6614	3473	28	209	0.5	3.59	2.0649	6.7e-176	XP_028118353.1	protein tesmin/TSO1-like CXC 2 isoform X3 [Camellia sinensis]
Cluster-15754.3283	1760	41	156	1.55	5.72	2.0607	4e-100	XP_028086269.1	NAC domain-containing protein 2-like [Camellia sinensis]
Cluster-15754.285	1201	6	32	0.36	1.87	2.0597	4.9e-41	XP_028055999.1	STOREKEEPER protein-like [Camellia sinensis]
Cluster-15754.12159	1036	165	719.18	11.93	50.76	2.0425	4.3e-38	PSR90036.1	Zinc finger protein [Actinidia chinensis var. chinensis]
Cluster-15754.15105	2175	1368.99	4482.79	40.72	128.98	2.0405	3.3e-80	ARQ20701.1	auxin early response protein AUX/IAA9 [Camellia sinensis]
Cluster-15754.15105	2175	1368.99	4482.79	40.72	128.98	2.0405	3.3e-80	ARQ20701.1	auxin early response protein AUX/IAA9 [Camellia sinensis]
Cluster-15754.11243	1712	34	122	1.33	4.62	2.0323	1.7e-55	XP_011083674.1	zinc-finger homeodomain protein 5 [Sesamum indicum]
Cluster-15754.15776	3048	132	471	2.71	9.32	2.0275	2e-91	XP_028071708.1	ethylene-responsive transcription factor ERF054-like [Camellia sinensis]
Cluster-15754.1583	1575	8	124	0.34	5.19	2.0198	3.9e-62	XP_028088115.1	B3 domain-containing protein Os01g0234100-like isoform X5 [Camellia sinensis]
Cluster-13283.0	1252	23	86	1.31	4.76	2.0173	5.7e-125	AKC35110.1	knotted-like 2 protein [Primula vulgaris]
Cluster-15754.5708	1918	270	959	9.26	31.85	2.0128	3.5e-102	XP_018817374.1	PREDICTED: protein SHORT-ROOT-like [Juglans regia]
Cluster-15754.5708	1918	270	959	9.26	31.85	2.0128	3.5e-102	XP_018817374.1	PREDICTED: protein SHORT-ROOT-like [Juglans regia]
Cluster-15754.10526	6172	171	501	1.66	4.68	2.0019	3e-187	PKA45634.1	Retrovirus-related Pol polyprotein from transposon TNT 1-94 [Apostasia shenzhenica]
Cluster-15754.10526	6172	171	501	1.66	4.68	2.0019	3e-187	PKA45634.1	Retrovirus-related Pol polyprotein from transposon TNT 1-94 [Apostasia shenzhenica]
Cluster-15754.1709	1923	18	89	0.62	2.95	1.997	3.5e-150	XP_002283706.1	PREDICTED: cyclic dof factor 2 [Vitis vinifera]
Cluster-15754.30127	2488	97	705	2.48	17.44	1.9916	7.4e-84	XP_028073820.1	AP2-like ethylene-responsive transcription factor ANT [Camellia sinensis]
Cluster-15754.8410	1567	84	262	3.64	11.02	1.9827	2.4e-64	PSR96144.1	Auxin-responsive protein [Actinidia chinensis var. chinensis]
Cluster-15754.4993	1987	147	531	4.84	16.93	1.9812	4.8e-203	XP_028079523.1	uncharacterized protein LOC114281278 [Camellia sinensis]
Cluster-15754.30647	1208	54	244	3.21	14.12	1.9606	1e-107	XP_028114317.1	B3 domain-containing protein Os07g0563300-like [Camellia sinensis]
Cluster-15754.29878	3591	320	1142	5.5	18.92	1.9591	0	XP_028056559.1	homeobox-leucine zipper protein ATHB-15 isoform X1 [Camellia sinensis]
Cluster-15754.30286	2568	134	406.93	3.31	9.72	1.9542	6.6e-27	XP_028098097.1	uncharacterized protein LOC114297817 [Camellia sinensis]
Cluster-15754.4184	3255	170	673.89	3.25	12.42	1.9418	0	XP_028072265.1	homeobox-leucine zipper protein REVOLUTA-like [Camellia sinensis]
Cluster-15754.2849	1241	14	35	0.8	1.96	1.9386	1.3e-105	XP_028124086.1	transcription factor MYB102-like [Camellia sinensis]
Cluster-15754.990	1472	131	437.66	6.12	19.85	1.9378	7.8e-57	XP_028092942.1	zinc finger protein 4 [Camellia sinensis]
Cluster-15754.29412	2671	273	1023	6.46	23.4	1.9371	3.6e-84	XP_009336382.1	PREDICTED: transcription factor TGA4-like isoform X4 [Pyrus x bretschneideri]
Cluster-15754.28041	1372	99	200	5.03	9.88	1.9311	1e-66	XP_028109764.1	probable WRKY transcription factor 48 [Camellia sinensis]
Cluster-15754.24813	1435	243	963.3	11.7	45.06	1.9271	9e-42	XP_016487564.1	PREDICTED: pathogenesis-related genes transcriptional activator PTI6-like [Nicotiana tabacum]
Cluster-15754.26465	2064	410	1169	12.94	35.69	1.9261	2.3e-131	PSS33046.1	Scarecrow-like protein [Actinidia chinensis var. chinensis]
Cluster-15754.30009	4373	46	188	0.64	2.52	1.9258	0	PSS34440.1	SNF2 domain-containing protein [Actinidia chinensis var. chinensis]
Cluster-15754.31457	2727	136	444	3.15	9.93	1.924	2e-26	PSS19696.1	Homeobox-leucine zipper protein [Actinidia chinensis var. chinensis]
Cluster-15754.2954	1514	153	572	6.91	25.08	1.9123	5e-75	XP_028052763.1	two-component response regulator ARR9-like isoform X2 [Camellia sinensis]
Cluster-10300.0	1186	18	69	1.09	4.09	1.8975	1.1e-37	XP_021286892.1	myb-related protein 308 [Herrania umbratica]
Cluster-15754.30300	1784	40	136	1.49	4.91	1.8941	3.6e-157	AZZ09249.1	AGAMOUS-LIKE PROTEIN 65 [Primula vulgaris]
Cluster-15754.16874	3754	613	3009.7	10.04	47.55	1.8854	4.6e-154	XP_028099683.1	protein NLP2-like [Camellia sinensis]
Cluster-15754.1832	1523	88	229	3.95	9.97	1.8816	2.3e-51	XP_019177314.1	PREDICTED: ethylene-responsive transcription factor RAP2-4-like [Ipomoea nil]
Cluster-15754.464	1328	112.26	207	5.94	10.64	1.8779	5.3e-65	PSS29042.1	WRKY transcription factor [Actinidia chinensis var. chinensis]
Cluster-15754.27363	3719	91	433	1.51	6.91	1.8698	0	XP_028124804.1	transcription factor MYB3R-1-like isoform X1 [Camellia sinensis]
Cluster-15754.41	4261	77	290	1.1	4	1.8402	0	XP_028084818.1	BRCT domain-containing protein At4g02110 [Camellia sinensis]
Cluster-15754.6975	954	272	774	21.92	61.01	1.826	2.3e-33	PSS12065.1	Glycine-rich protein [Actinidia chinensis var. chinensis]
Cluster-15754.1743	2292	53	140	1.49	3.8	1.7993	2e-27	PNT39763.2	hypothetical protein POPTR_004G057900 [Populus trichocarpa]
Cluster-15754.19963	511	293	819	61.32	172.55	1.7982	9.9e-52	XP_022765065.1	LIM domain-containing protein WLIM2b-like isoform X2 [Durio zibethinus]
Cluster-15754.23175	2161	23	74	0.69	2.14	1.7924	5.3e-163	KDP33771.1	hypothetical protein JCGZ_07342 [Jatropha curcas]
Cluster-15754.8893	3180	2203.02	6036.09	43.14	114.05	1.7907	1.8e-82	PSR96967.1	Ethylene-responsive transcription factor RAP2-12 like [Actinidia chinensis var. chinensis]
Cluster-8958.0	2325	69	209	1.9	5.58	1.7901	6.9e-76	PSS08121.1	WRKY transcription factor [Actinidia chinensis var. chinensis]
Cluster-15754.17856	2395	1218.49	3447	32.55	88.99	1.7787	2.6e-219	AHB17746.1	GA repressor DELLA [Actinidia deliciosa]
Cluster-15754.29913	1498	49	222	2.24	9.86	1.7767	4.6e-65	XP_028087422.1	ethylene-responsive transcription factor CRF4-like [Camellia sinensis]
Cluster-15754.7676	1332	23.16	136.05	1.22	6.97	1.7554	7.5e-59	XP_028075617.1	homeobox-leucine zipper protein HOX11-like [Camellia sinensis]
Cluster-15754.5155	2217	100	177	2.91	4.98	1.7512	3.6e-183	CAN62656.1	hypothetical protein VITISV_023403 [Vitis vinifera]
Cluster-16654.0	1306	35	83	1.89	4.36	1.7444	6e-53	PNT37706.1	hypothetical protein POPTR_005G203200 [Populus trichocarpa]
Cluster-15754.17613	3811	403.23	1333.31	6.5	20.73	1.74	8.6e-241	XP_028067822.1	FACT complex subunit SSRP1-like [Camellia sinensis]
Cluster-15754.30044	1872	175	618	6.17	21.11	1.739	8.4e-149	PSR93558.1	Heat shock factor protein [Actinidia chinensis var. chinensis]
Cluster-15754.2510	2529	288	669	7.24	16.26	1.7216	1.9e-180	XP_028068208.1	scarecrow-like protein 13 [Camellia sinensis]
Cluster-15754.1727	2693	270.06	658.99	6.34	14.94	1.7204	3.2e-32	XP_012083130.1	homeobox-leucine zipper protein ATHB-12 [Jatropha curcas]
Cluster-15754.29	1605	13	89.94	0.55	3.68	1.7186	1.1e-104	PSS08189.1	Histone-lysine N-methyltransferase [Actinidia chinensis var. chinensis]
Cluster-15754.4261	1656	99	235	4.02	9.26	1.6983	3.3e-72	XP_028092207.1	transcription factor bHLH30-like [Camellia sinensis]
Cluster-15754.964	1470	158	365	7.39	16.58	1.6799	5.9e-81	XP_028081708.1	WUSCHEL-related homeobox 8-like [Camellia sinensis]
Cluster-15754.4277	1490	167	598	7.69	26.73	1.6734	5.3e-21	XP_028115988.1	transcription repressor OFP8-like [Camellia sinensis]
Cluster-15754.20755	2971	407	985	8.58	20.04	1.6686	1.1e-198	XP_028068255.1	two-component response regulator ARR2-like [Camellia sinensis]
Cluster-15754.20700	1985	72	287	2.37	9.16	1.6638	3.2e-82	PSS15503.1	Heat shock factor protein [Actinidia chinensis var. chinensis]
Cluster-15754.1488	848	62	235.95	5.86	21.9	1.6626	1.8e-21	PSS00434.1	Agamous-like MADS-box protein [Actinidia chinensis var. chinensis]
Cluster-15754.29500	763	45	121	4.94	13.08	1.659	4.4e-64	XP_028125855.1	zinc finger protein ZAT10 [Camellia sinensis]
Cluster-15754.9183	1185	203	757	12.36	44.9	1.6471	3.2e-61	XP_028111742.1	ethylene-responsive transcription factor 2-like [Camellia sinensis]
Cluster-15754.22898	1639	191	501	7.86	19.99	1.6437	1.4e-107	PSR89651.1	Transcription factor like [Actinidia chinensis var. chinensis]
Cluster-15754.11107	2370	479	1794	12.94	46.86	1.6424	5.3e-124	XP_027108036.1	zinc finger protein BALDIBIS-like isoform X2 [Coffea arabica]
Cluster-15754.2575	1343	55	139	2.87	7.05	1.6386	5.6e-54	XP_028064900.1	nuclear transcription factor Y subunit A-1-like [Camellia sinensis]
Cluster-15754.63	2110	50	168	1.54	5	1.635	6.5e-89	XP_028096228.1	zinc finger CCCH domain-containing protein 39-like [Camellia sinensis]
Cluster-15754.4056	883	320	685	28.63	60.06	1.6297	5e-51	KJB64878.1	hypothetical protein B456_010G069500 [Gossypium raimondii]
Cluster-15754.8244	2297	64	151	1.79	4.09	1.6236	2.1e-157	XP_002283706.1	PREDICTED: cyclic dof factor 2 [Vitis vinifera]
Cluster-15754.3407	1104	138	325	9.19	21.11	1.6235	9.6e-52	XP_028051115.1	ethylene-responsive transcription factor ERF034 [Camellia sinensis]
Cluster-15754.20501	1874	998	2436.62	35.16	83.12	1.6172	2.9e-32	XP_020552655.1	transcription factor MYB59 isoform X1 [Sesamum indicum]
Cluster-15754.832	2461	28	88	0.73	2.2	1.6107	7.7e-134	AOO19736.1	squamosa promoter binding protein like 6 [Camellia sinensis]
Cluster-15754.17498	1311	173	475	9.3	24.82	1.6105	1.8e-60	XP_028065493.1	trihelix transcription factor ASIL2 [Camellia sinensis]
Cluster-15754.5995	4456	978.97	2313.9	13.37	30.45	1.5998	4.8e-118	XP_021652023.1	BTB/POZ domain-containing protein At1g21780 [Hevea brasiliensis]
Cluster-15754.533	948	73	230	5.93	18.29	1.5948	2.8e-23	XP_028087051.1	ethylene-responsive transcription factor ERF003-like [Camellia sinensis]
Cluster-15754.10093	4703	1965.77	6067.03	25.36	75.41	1.5888	4.7e-132	ALF45201.1	auxin response factor 6 [Camellia sinensis]
Cluster-13740.0	1504	14	62	0.64	2.74	1.5825	4e-101	XP_028115735.1	transcription factor MYB108-like [Camellia sinensis]
Cluster-15754.4569	2529	70	214	1.76	5.2	1.5749	1.1e-146	PSS26321.1	AT-rich interactive domain-containing protein [Actinidia chinensis var. chinensis]
Cluster-15754.19964	634	216	542	31.37	78.12	1.569	1.1e-44	XP_010256713.1	PREDICTED: LIM domain-containing protein WLIM2b-like [Nelumbo nucifera]
Cluster-15754.13874	1790	1532	3979.99	56.89	143.18	1.5558	1.1e-25	XP_028079971.1	ethylene-responsive transcription factor RAP2-3-like [Camellia sinensis]
Cluster-15754.17286	2415	733	1845	19.4	47.19	1.5547	2.2e-194	AZL19539.1	transcription factor GRAS2 [Diospyros kaki]
Cluster-15754.4254	1456	302	676.94	14.29	31.11	1.5449	7.1e-95	AKS03958.1	transcription factor MYB39-like protein [Morus alba var. multicaulis]
Cluster-15754.617	686	45	102	5.79	12.96	1.5424	1.5e-34	PSS32890.1	Transcription factor like [Actinidia chinensis var. chinensis]
Cluster-15754.6984	3762	536	1848.52	8.76	29.14	1.5369	3.3e-285	XP_002284003.2	PREDICTED: homeobox-leucine zipper protein ATHB-15 [Vitis vinifera]
Cluster-2954.0	1439	31	36	1.49	1.68	1.5352	3.6e-123	XP_028101965.1	protein SENSITIVE TO PROTON RHIZOTOXICITY 2-like [Camellia sinensis]
Cluster-15754.29327	1413	16	25	0.79	1.19	1.5344	1.5e-09	PWA85447.1	F-box domain, cyclin-like protein [Artemisia annua]
Cluster-15754.25241	1490	118	312	5.43	13.94	1.5334	1.3e-59	PSR91628.1	Protein of unknown function DUF597 protein, partial [Actinidia chinensis var. chinensis]
Cluster-15754.30924	2372	91	207	2.46	5.4	1.5163	1e-284	XP_028063074.1	protein FAR1-RELATED SEQUENCE 6-like [Camellia sinensis]
Cluster-15754.10350	2748	193	433	4.43	9.6	1.5104	1.2e-111	XP_016695539.1	PREDICTED: zinc finger CCCH domain-containing protein 44-like [Gossypium hirsutum]
Cluster-15754.18574	2875	377.01	979	8.24	20.65	1.5065	7.9e-247	XP_028125016.1	auxin response factor 9-like isoform X1 [Camellia sinensis]
Cluster-15754.25990	4622	772	2037	10.14	25.79	1.504	5.1e-256	PSS24464.1	Zinc finger CCCH domain-containing protein [Actinidia chinensis var. chinensis]
Cluster-15754.4573	3709	236	1013.88	3.92	16.23	1.4954	1.4e-240	PSS33779.1	Ethylene receptor like [Actinidia chinensis var. chinensis]
Cluster-15754.9314	2309	369.95	817.97	10.29	22	1.4901	3.7e-154	XP_028073238.1	two-component response regulator ARR12-like isoform X1 [Camellia sinensis]
Cluster-15754.4190	1065	108	246	7.53	16.74	1.4867	7.6e-46	XP_010243202.1	PREDICTED: zinc finger protein ZAT5 [Nelumbo nucifera]
Cluster-6679.0	1410	18	69	0.89	3.3	1.4732	3.4e-110	XP_018834143.1	PREDICTED: zinc finger protein CONSTANS-LIKE 2-like [Juglans regia]
Cluster-15754.25243	2269	75	237	2.13	6.5	1.4679	3.6e-146	PSS01609.1	Transcription factor E2FA like [Actinidia chinensis var. chinensis]
Cluster-15754.16210	3772	1859.91	4043.44	30.31	63.55	1.4664	9.7e-221	XP_028127003.1	auxin response factor 4-like isoform X1 [Camellia sinensis]
Cluster-11353.0	1136	7	30	0.45	1.88	1.4657	2.6e-84	XP_028122384.1	probable WRKY transcription factor 40 [Camellia sinensis]
Cluster-15754.11854	2912	563.76	1958	12.15	40.72	1.461	3.5e-234	XP_016480688.1	PREDICTED: lysine-specific demethylase JMJ25-like [Nicotiana tabacum]
Cluster-15754.12796	2710	255	517	5.94	11.64	1.4541	1.7e-259	XP_028114895.1	histone-lysine N-methyltransferase, H3 lysine-9 specific SUVH4-like [Camellia sinensis]
Cluster-13617.0	1766	14	55	0.53	2.01	1.439	9.9e-75	PSS24130.1	Zinc finger protein [Actinidia chinensis var. chinensis]
Cluster-15754.11989	4321	483	1092.02	6.81	14.85	1.4364	5.8e-84	XP_002268698.3	PREDICTED: protein PHR1-LIKE 2 isoform X1 [Vitis vinifera]
Cluster-15754.17476	2127	301	972.09	9.18	28.68	1.4355	1e-65	PSS03927.1	Myb-related protein [Actinidia chinensis var. chinensis]
Cluster-15754.1947	2413	76	151	2.01	3.87	1.4158	3.1e-164	XP_021282690.1	zinc finger protein MAGPIE [Herrania umbratica]
Cluster-15754.19958	1461	271.74	341	12.81	15.61	1.4112	5.2e-37	XP_028077632.1	probable WRKY transcription factor 65 [Camellia sinensis]
Cluster-15754.19958	1461	271.74	341	12.81	15.61	1.4112	5.2e-37	XP_028077632.1	probable WRKY transcription factor 65 [Camellia sinensis]
Cluster-15754.4674	1721	86	88	3.34	3.31	1.3771	9.8e-35	PSS03959.1	WRKY transcription factor 53 [Actinidia chinensis var. chinensis]
Cluster-15754.395	1536	27	45	1.2	1.94	1.3745	5.4e-85	XP_028122384.1	probable WRKY transcription factor 40 [Camellia sinensis]
Cluster-15754.20568	2737	978.41	2301.74	22.56	51.25	1.3523	2.1e-92	XP_015890537.1	auxin-responsive protein IAA9 [Ziziphus jujuba]
Cluster-15754.7030	1119	528	1118.02	34.57	71.36	1.3369	3e-37	PSS21417.1	High mobility group B protein [Actinidia chinensis var. chinensis]
Cluster-15754.21189	1387	422	903.02	21.17	44.02	1.3313	9.6e-49	PSS14727.1	BZIP transcription factor [Actinidia chinensis var. chinensis]
Cluster-15754.3969	968	179.46	449.66	14.18	34.75	1.3286	1.6e-74	OTG01470.1	putative acyl-CoA N-acyltransferases (NAT) superfamily protein [Helianthus annuus]
Cluster-16499.0	662	49	109	6.65	14.65	1.3274	6.8e-29	PSR96647.1	Zinc-finger homeodomain protein [Actinidia chinensis var. chinensis]
Cluster-15754.4170	3092	410	827	8.28	16.11	1.3165	1.1e-249	PSS14236.1	Scarecrow-like protein [Actinidia chinensis var. chinensis]
Cluster-15754.2003	2034	245.99	612.67	7.89	19.02	1.3127	1.2e-36	XP_010651953.1	PREDICTED: myb family transcription factor PHL8 [Vitis vinifera]
Cluster-15754.24803	1872	329.98	710.26	11.64	24.26	1.3084	1.3e-37	XP_023516337.1	LIM domain-containing protein WLIM1-like [Cucurbita pepo subsp. pepo]
Cluster-15754.28832	1170	37	115	2.29	6.93	1.3032	1.2e-28	XP_028118262.1	NAC domain-containing protein 83-like [Camellia sinensis]
Cluster-15754.5504	1510	182	337	8.25	14.82	1.2967	5e-51	EEF38832.1	conserved hypothetical protein [Ricinus communis]
Cluster-15754.23756	4090	720	1580	10.77	22.78	1.2906	0	XP_028118658.1	probable ATP-dependent DNA helicase CHR12 isoform X1 [Camellia sinensis]
Cluster-15754.12122	2560	220.49	551.11	5.47	13.21	1.2829	2.7e-105	XP_028061878.1	ethylene-responsive transcription factor RAP2-7-like [Camellia sinensis]
Cluster-15754.1613	1090	56	110	3.79	7.26	1.2822	1.7e-61	XP_021297403.1	transcription factor bHLH106 [Herrania umbratica]
Cluster-6014.0	1083	18	47	1.23	3.13	1.2815	4.4e-65	PSS28994.1	WRKY transcription factor 28 [Actinidia chinensis var. chinensis]
Cluster-15754.30793	5082	198	404	2.35	4.63	1.2689	1.5e-237	PSR93500.1	SNF2 domain-containing protein [Actinidia chinensis var. chinensis]
Cluster-15754.29238	2243	256	736	7.36	20.45	1.2682	4e-238	XP_028067908.1	probable amino-acid acetyltransferase NAGS1, chloroplastic isoform X2 [Camellia sinensis]
Cluster-15754.17149	2098	774.37	2503	23.99	75.02	1.2669	6.7e-171	PPE02642.1	hypothetical protein GOBAR_DD00341 [Gossypium barbadense]
Cluster-15754.4851	2567	107	239	2.65	5.71	1.2614	1.1e-223	XP_028077438.1	histone-lysine N-methyltransferase family member SUVH9-like [Camellia sinensis]
Cluster-15754.21396	4479	413	1211	5.61	15.85	1.2611	7.6e-180	XP_028085786.1	homeobox-leucine zipper protein REVOLUTA-like isoform X2 [Camellia sinensis]
Cluster-15754.7721	1334	79.98	110.32	4.21	5.64	1.249	1.6e-45	XP_022860225.1	myb-related protein 308-like [Olea europaea var. sylvestris]
Cluster-15754.8253	1426	134	236	6.5	11.12	1.2434	4e-82	PSS09393.1	Zinc finger protein [Actinidia chinensis var. chinensis]
Cluster-15754.18049	3690	445.56	830.57	7.43	13.37	1.2408	1.9e-184	XP_028127004.1	auxin response factor 4-like isoform X2 [Camellia sinensis]
Cluster-15754.9319	3028	1801	4381.72	37.19	87.33	1.2356	4.1e-246	XP_028118298.1	eukaryotic translation initiation factor-like [Camellia sinensis]
Cluster-15754.3234	1673	321	792	12.89	30.84	1.2324	2.8e-55	XP_018720112.1	PREDICTED: histone-lysine N-methyltransferase ASHR2 [Eucalyptus grandis]
Cluster-15754.11586	3282	581	1167	10.99	21.31	1.223	0	XP_028064100.1	LOW QUALITY PROTEIN: DNA repair protein RAD16-like [Camellia sinensis]
Cluster-15754.20566	1606	448.59	955.26	18.9	39.04	1.2164	3e-62	XP_015890537.1	auxin-responsive protein IAA9 [Ziziphus jujuba]
Cluster-15754.20566	1606	448.59	955.26	18.9	39.04	1.2164	3e-62	XP_015890537.1	auxin-responsive protein IAA9 [Ziziphus jujuba]
Cluster-15754.19384	4665	2696.98	5443	35.09	68.24	1.2152	1.9e-197	PSR89180.1	Squamosa promoter-binding-like protein [Actinidia chinensis var. chinensis]
Cluster-15754.19714	1693	141	283	5.59	10.87	1.2152	4.6e-122	XP_028056118.1	NAC domain-containing protein 100-like [Camellia sinensis]
Cluster-15754.12678	2622	98.06	218.99	2.37	5.11	1.2087	6e-36	XP_004229348.1	homeobox-leucine zipper protein HOX11-like [Solanum lycopersicum]
Cluster-15754.11844	2031	736	1394.01	23.65	43.35	1.2082	3.2e-69	AYA73385.1	WRKY transcription factor 7 [Camellia sinensis]
Cluster-15754.11844	2031	736	1394.01	23.65	43.35	1.2082	3.2e-69	AYA73385.1	WRKY transcription factor 7 [Camellia sinensis]
Cluster-15754.13476	2387	857.78	1792.22	23	46.44	1.2063	4.8e-64	PSS17939.1	Auxin-responsive protein [Actinidia chinensis var. chinensis]
Cluster-15754.20227	3616	195	362	3.33	5.95	1.2008	4e-70	XP_028109480.1	GATA transcription factor 8-like [Camellia sinensis]
Cluster-15754.21694	5647	931	1930	9.91	19.79	1.2007	3.3e-249	PSS14325.1	Histidine kinase [Actinidia chinensis var. chinensis]
Cluster-15754.30933	1926	122	261	4.17	8.63	1.1932	3.8e-120	PSS10379.1	WRKY transcription factor [Actinidia chinensis var. chinensis]
Cluster-15754.24678	3595	611	1165	10.48	19.28	1.1868	1.1e-186	XP_028089789.1	tubby-like F-box protein 8 [Camellia sinensis]
Cluster-15754.5585	2160	822	1347	24.64	39.06	1.1842	9.7e-157	XP_028076239.1	zinc finger protein GAI-ASSOCIATED FACTOR 1-like [Camellia sinensis]
Cluster-15754.28142	2149	751	1612.95	22.64	47.04	1.183	1.1e-171	XP_028125950.1	NAC domain-containing protein 78-like [Camellia sinensis]
Cluster-15754.6800	1443	328	744	15.69	34.56	1.1731	1.1e-92	XP_028082482.1	homeobox-leucine zipper protein HAT4-like [Camellia sinensis]
Cluster-15754.25856	3435	518	1174	9.33	20.41	1.1689	2.4e-258	XP_028092753.1	zinc finger CCCH domain-containing protein 30-like [Camellia sinensis]
Cluster-15754.16348	1362	1874.52	3537	96.15	176.32	1.1678	1.7e-26	TEY91177.1	EREBP-like factor [Salvia splendens]
Cluster-15754.31528	1403	263	598	13.01	28.75	1.167	3.3e-65	XP_019164574.1	PREDICTED: two-component response regulator ARR4 isoform X2 [Ipomoea nil]
Cluster-15754.28465	1087	43	105	2.92	6.96	1.1666	1.1e-108	XP_028086269.1	NAC domain-containing protein 2-like [Camellia sinensis]
Cluster-15754.13572	3181	675	1190	13.21	22.48	1.1625	1.4e-119	XP_011087818.1	tubby-like F-box protein 8 [Sesamum indicum]
Cluster-15754.21809	2506	739	1582	18.77	38.83	1.1611	9.4e-305	PSS26010.1	TRNA-dihydrouridine(47) synthase [NAD(P)(+)]-like [Actinidia chinensis var. chinensis]
Cluster-15754.2731	3044	553	987	11.35	19.56	1.1609	1.7e-308	XP_028063673.1	LOW QUALITY PROTEIN: protein EIN4-like [Camellia sinensis]
Cluster-15754.12952	4305	639.01	1296	9.05	17.69	1.1591	1.6e-235	KZM92171.1	hypothetical protein DCAR_020464 [Daucus carota subsp. sativus]
Cluster-15754.21674	2818	481.51	956	10.75	20.61	1.1561	8e-143	PSS24921.1	Mevalonate kinase [Actinidia chinensis var. chinensis]
Cluster-15754.8929	2553	540	1086.07	13.44	26.11	1.1531	1.7e-224	XP_028081876.1	transcription factor bHLH13-like [Camellia sinensis]
Cluster-15754.14270	1812	1168	2914	42.77	103.35	1.1276	1.1e-63	PSS31651.1	Ethylene-responsive transcription factor RAP2-4 like [Actinidia chinensis var. chinensis]
Cluster-15754.10996	1995	278	628	9.12	19.93	1.127	2.7e-145	XP_028072434.1	heat shock factor protein HSF8-like [Camellia sinensis]
Cluster-15754.25242	1368	283	623	14.44	30.89	1.1261	1.1e-20	XP_009605882.1	PREDICTED: uncharacterized protein LOC104100373 [Nicotiana tomentosiformis]
Cluster-15754.25103	3669	566	1146	9.5	18.55	1.1246	4.2e-160	XP_028086767.1	auxin response factor 3-like isoform X3 [Camellia sinensis]
Cluster-15754.2828	2033	49	144	1.57	4.47	1.1182	1.8e-91	XP_028094872.1	protein REVEILLE 1 [Camellia sinensis]
Cluster-15754.7504	4520	486	1355	6.54	17.56	1.1103	0	PSR91007.1	Histidine kinase [Actinidia chinensis var. chinensis]
Cluster-15754.21737	2627	308	580	7.43	13.51	1.1099	1e-176	PSS09494.1	Zinc finger CCCH domain-containing protein [Actinidia chinensis var. chinensis]
Cluster-15754.13989	2364	2181	4359	59.11	114.19	1.1076	4.7e-56	XP_022030064.1	auxin-responsive protein IAA14-like [Helianthus annuus]
Cluster-15754.7722	1031	251.98	476.68	18.33	33.86	1.1064	1.4e-97	XP_028113336.1	myb-related protein 308-like [Camellia sinensis]
Cluster-15754.16340	2690	5695.01	8724.99	133.81	198	1.104	5.2e-51	XP_002321530.2	homeobox-leucine zipper protein HAT5 [Populus trichocarpa]
Cluster-15754.29796	2266	114	189	3.24	5.19	1.1017	1.8e-225	XP_028126203.1	scarecrow-like protein 21 [Camellia sinensis]
Cluster-15754.24557	2999	489.45	970	10.21	19.54	1.0985	1.1e-68	PSS29968.1	WUSCHEL-related homeobox like [Actinidia chinensis var. chinensis]
Cluster-15754.16786	4344	1483.5	3040.19	20.81	41.1	1.0976	9.3e-58	PSR92651.1	Tubby-like F-box protein [Actinidia chinensis var. chinensis]
Cluster-15754.16786	4344	1483.5	3040.19	20.81	41.1	1.0976	9.3e-58	PSR92651.1	Tubby-like F-box protein [Actinidia chinensis var. chinensis]
Cluster-15754.16786	4344	1483.5	3040.19	20.81	41.1	1.0976	9.3e-58	PSR92651.1	Tubby-like F-box protein [Actinidia chinensis var. chinensis]
Cluster-15754.13405	4068	3596	4319	54.08	62.62	1.0865	9.2e-233	XP_028067511.1	zinc finger CCCH domain-containing protein 29-like [Camellia sinensis]
Cluster-14816.0	1989	33	81	1.09	2.58	1.0836	4.7e-81	XP_018808737.1	PREDICTED: protein ULTRAPETALA 1-like [Juglans regia]
Cluster-15754.8853	4226	420	768	6.07	10.69	1.0814	1.5e-166	PSR84924.1	NAC domain-containing protein, partial [Actinidia chinensis var. chinensis]
Cluster-15754.3854	1362	103	156	5.28	7.78	1.0805	1.8e-108	PSS10212.1	NAC domain-containing protein [Actinidia chinensis var. chinensis]
Cluster-15754.5887	3081	217	467	4.4	9.13	1.0762	5.6e-41	XP_010657271.1	PREDICTED: trihelix transcription factor ASR3 isoform X2 [Vitis vinifera]
Cluster-15754.23967	3729	712.25	1575.21	11.75	25.06	1.0721	7e-70	AZL19376.1	transcription factor bHLH4 [Diospyros kaki]
Cluster-15754.22055	4532	747	1315	10.02	17	1.0577	1.8e-165	PSS26011.1	Transcription factor RF2a like [Actinidia chinensis var. chinensis]
Cluster-15754.19986	2015	758	1925	24.58	60.41	1.0511	1e-163	XP_028072744.1	SCARECROW-LIKE protein 7 [Camellia sinensis]
Cluster-15754.5333	1424	58	124	2.82	5.85	1.046	3.3e-36	EYU38287.1	hypothetical protein MIMGU_mgv1a008598mg [Erythranthe guttata]
Cluster-15754.25795	3459	270	554	4.83	9.56	1.0399	0	XP_028081672.1	protein CHROMATIN REMODELING 35 isoform X2 [Camellia sinensis]
Cluster-15754.8093	1427	114.11	161.02	5.53	7.58	1.0393	5.4e-39	XP_028121495.1	transcription factor TT2-like isoform X2 [Camellia sinensis]
Cluster-15754.4496	2522	114	237	2.88	5.78	1.0334	1.1e-95	PSR85135.1	Transcription termination factor like [Actinidia chinensis var. chinensis]
Cluster-15754.2830	928	312	495	26.09	40.52	1.0315	1.1e-37	XP_024975496.1	ethylene-responsive transcription factor ERF011-like [Cynara cardunculus var. scolymus]
Cluster-15754.15820	1583	115	228	4.93	9.48	1.0254	6.2e-60	XP_028075070.1	dof zinc finger protein DOF4.6-like [Camellia sinensis]
Cluster-15754.265	1497	57	132	2.61	5.87	1.0235	2.6e-100	XP_028111639.1	NAC domain-containing protein 100-like [Camellia sinensis]
Cluster-15754.850	6467	261	454	2.41	4.04	1.0214	0	XP_028072173.1	methyl-CpG-binding domain-containing protein 9-like isoform X3 [Camellia sinensis]
Cluster-15754.25561	1937	130	272	4.41	8.93	1.0158	2.1e-25	XP_007208966.2	protein FAR1-RELATED SEQUENCE 5 [Prunus persica]
Cluster-15754.5758	490	61	134	13.8	30.64	1.0153	7e-47	PWA45489.1	homeodomain-like superfamily protein [Artemisia annua]
Cluster-15754.14851	1968	870	1730.05	28.98	55.78	1.0114	1.3e-187	XP_011099633.1	tubby-like F-box protein 5 [Sesamum indicum]
Cluster-15754.31932	3312	177	331	3.32	5.98	1.0109	1.4e-308	XP_028078998.1	homeobox-leucine zipper protein HDG11 [Camellia sinensis]
Cluster-15754.6932	1170	59	60	3.65	3.62	1.01	5.4e-61	PSS33245.1	WRKY transcription factor 70 [Actinidia chinensis var. chinensis]
Cluster-15754.4079	2681	123	219	2.9	4.99	1.0055	2.9e-54	PSR95005.1	B3 domain-containing protein [Actinidia chinensis var. chinensis]
Cluster-15754.14090	2203	1331.14	2304.77	39.03	65.36	1.0024	5.9e-117	PSS04761.1	Secretory carrier-associated membrane protein [Actinidia chinensis var. chinensis]
Cluster-15754.10351	5262	698	1114	8	12.3	1.0014	2.9e-77	PSS21366.1	Zinc finger CCCH domain-containing protein [Actinidia chinensis var. chinensis]
Cluster-15754.28198	2882	171	311	3.73	6.54	1.0001	6.1e-215	XP_018842334.1	PREDICTED: zinc finger CCCH domain-containing protein 30-like [Juglans regia]
Cluster-15754.7589	1763	194	61	7.33	2.23	-1.0071	6.4e-74	XP_002278836.1	PREDICTED: basic leucine zipper 23 [Vitis vinifera]
Cluster-15754.11398	2194	888	439.13	26.16	12.51	-1.0111	2.3e-60	XP_016736642.1	PREDICTED: dof zinc finger protein DOF1.8-like isoform X1 [Gossypium hirsutum]
Cluster-15754.6268	5548	2284.04	954.32	24.77	9.97	-1.0181	5.3e-50	PSS06193.1	Histone-lysine N-methyltransferase [Actinidia chinensis var. chinensis]
Cluster-15754.14241	2676	519	261	12.26	5.96	-1.0269	1.8e-51	XP_014510682.1	GATA transcription factor 24 [Vigna radiata var. radiata]
Cluster-15754.5852	2395	419	204	11.19	5.27	-1.0382	6.3e-56	XP_010537820.1	PREDICTED: myb family transcription factor APL-like isoform X2 [Tarenaya hassleriana]
Cluster-15754.8052	3956	801	360	12.41	5.38	-1.0476	0	XP_028053438.1	homeobox-DDT domain protein RLT3 [Camellia sinensis]
Cluster-15754.14025	2941	844.45	406.96	18	8.37	-1.0604	9.5e-123	XP_028053155.1	transcription factor IIIA [Camellia sinensis]
Cluster-15754.14025	2941	844.45	406.96	18	8.37	-1.0604	9.5e-123	XP_028053155.1	transcription factor IIIA [Camellia sinensis]
Cluster-15754.14913	2042	1094	416	34.95	12.86	-1.0661	7.4e-90	PSR86036.1	Zinc finger protein like [Actinidia chinensis var. chinensis]
Cluster-15754.21577	1747	1184.93	448.05	45.26	16.58	-1.0664	3.8e-42	XP_028055071.1	probable WRKY transcription factor 70 [Camellia sinensis]
Cluster-15754.15899	1787	8571.07	3419	318.9	123.24	-1.0692	8.9e-31	PSS29450.1	BZIP transcription factor [Actinidia chinensis var. chinensis]
Cluster-15754.16408	6480	3534.02	1559	32.61	13.85	-1.076	3.7e-236	XP_028112303.1	histone-lysine N-methyltransferase ATXR7 isoform X1 [Camellia sinensis]
Cluster-15754.17355	2869	572.82	279	12.54	5.9	-1.093	1.1e-46	PSS02731.1	Transcription termination factor like [Actinidia chinensis var. chinensis]
Cluster-15754.11289	3842	357	106	5.71	1.63	-1.0986	4e-36	OWM79296.1	hypothetical protein CDL15_Pgr003469 [Punica granatum]
Cluster-15754.27072	2543	275	133	6.87	3.21	-1.108	1.4e-13	RAL50368.1	hypothetical protein DM860_018114 [Cuscuta australis]
Cluster-15754.16603	3432	971.1	464.75	17.51	8.09	-1.123	7.1e-178	XP_028086600.1	SWI/SNF-related matrix-associated actin-dependent regulator of chromatin subfamily A-like protein 1 isoform X2 [Camellia sinensis]
Cluster-15754.28863	3935	439	230	6.84	3.45	-1.1293	2.5e-78	PSS07398.1	Transcription factor MYB1R1 like [Actinidia chinensis var. chinensis]
Cluster-15754.6050	1303	230	146	12.45	7.69	-1.1345	9.6e-51	PSS30461.1	Zinc-finger homeodomain protein [Actinidia chinensis var. chinensis]
Cluster-15754.4911	3066	357.03	175	7.27	3.44	-1.1376	1.4e-23	NP_001268057.1	flowering locus C [Vitis vinifera]
Cluster-15754.18161	2110	340	169	10.47	5.03	-1.1409	1.7e-25	XP_028122442.1	zinc finger protein ZAT4-like [Camellia sinensis]
Cluster-15754.9310	1780	323	114	12.07	4.13	-1.1469	1.1e-110	BAH58100.1	Dof zinc finger protein [Ipomoea batatas]
Cluster-15754.22977	4146	254	134	3.74	1.9	-1.1495	6e-264	XP_028122937.1	protein FAR1-RELATED SEQUENCE 5-like [Camellia sinensis]
Cluster-15754.25277	3273	225	99	4.27	1.81	-1.1567	3.7e-91	XP_028079732.1	uncharacterized protein LOC114281478 isoform X2 [Camellia sinensis]
Cluster-15754.25695	1020	63	25	4.65	1.8	-1.1612	8.6e-55	PON80525.1	GAMYB transcription factor [Parasponia andersonii]
Cluster-15754.21351	3446	1617	658	29.03	11.4	-1.1727	0	PSS24351.1	Homeobox-leucine zipper protein like [Actinidia chinensis var. chinensis]
Cluster-15754.5275	5431	765	331	8.48	3.54	-1.1766	4.1e-63	XP_028087427.1	uncharacterized protein LOC114288142 isoform X1 [Camellia sinensis]
Cluster-15754.28690	1968	220.07	130.7	7.33	4.21	-1.1781	6.7e-80	PON61416.1	Zinc finger, C2H2 domain containing protein [Parasponia andersonii]
Cluster-15754.14029	2516	2567.15	1082	64.93	26.44	-1.191	3.8e-112	XP_028111541.1	protein SUPPRESSOR OF FRI 4-like isoform X4 [Camellia sinensis]
Cluster-15754.7645	2569	171	57	4.23	1.36	-1.2038	1.9e-42	XP_015089429.1	uncharacterized protein LOC107032346 [Solanum pennellii]
Cluster-15754.11576	2610	1035	379	25.14	8.89	-1.2115	5.5e-130	XP_028102585.1	trihelix transcription factor GT-2-like [Camellia sinensis]
Cluster-15754.18126	2154	2927.69	1381.71	88.05	40.19	-1.215	8.3e-108	XP_018807816.1	PREDICTED: transcription factor DIVARICATA-like [Juglans regia]
Cluster-15754.17174	3776	959	482	15.61	7.57	-1.2257	1.6e-183	XP_028083889.1	zinc finger CCCH domain-containing protein 64 [Camellia sinensis]
Cluster-15754.12325	6665	4226.94	1749.11	37.88	15.09	-1.2332	2.5e-126	XP_028104531.1	uncharacterized protein LOC114303593 isoform X2 [Camellia sinensis]
Cluster-15754.19628	2673	613	286	14.5	6.54	-1.236	1e-131	XP_028126672.1	probable protein phosphatase 2C 27 [Camellia sinensis]
Cluster-15754.1162	3564	392	213	6.79	3.56	-1.246	4.9e-73	OVA09678.1	SET domain [Macleaya cordata]
Cluster-15754.19940	4563	1362	538	18.14	6.9	-1.2537	1.1e-77	XP_028052662.1	abhydrolase domain-containing protein abhd-5.2 isoform X2 [Camellia sinensis]
Cluster-15754.10243	2627	393	229	9.48	5.33	-1.2542	5.7e-103	XP_028096679.1	protein DA1-related 2-like isoform X2 [Camellia sinensis]
Cluster-15754.10013	3217	913	340	17.65	6.34	-1.2703	2.7e-203	XP_028089839.1	transcription termination factor MTEF18, mitochondrial-like [Camellia sinensis]
Cluster-15754.1975	1254	126	41	7.15	2.26	-1.2773	4e-70	PSS28994.1	WRKY transcription factor 28 [Actinidia chinensis var. chinensis]
Cluster-15754.13168	843	603	191	57.5	17.88	-1.2872	5.2e-66	XP_017974678.1	PREDICTED: uncharacterized N-acetyltransferase p20 [Theobroma cacao]
Cluster-15754.18887	3691	690	205	11.51	3.3	-1.289	1.4e-30	XP_028121610.1	transcription factor PCL1 [Camellia sinensis]
Cluster-15754.16697	3769	913.52	346.11	14.9	5.44	-1.2912	3.7e-79	PSS26455.1	Transcription factor bHLH130 like [Actinidia chinensis var. chinensis]
Cluster-15754.15087	4341	629	232	8.83	3.14	-1.2954	5.8e-100	EOY26255.1	Mitochondrial transcription termination factor family protein, putative isoform 1 [Theobroma cacao]
Cluster-15754.11678	6610	2673.77	1091.81	24.17	9.5	-1.3493	1.2e-96	PSS16073.1	Ribulose-1,5 bisphosphate carboxylase/oxygenase large subunit N-methyltransferase [Actinidia chinensis var. chinensis]
Cluster-15754.9268	4259	2572.35	1040.97	36.85	14.37	-1.3527	1.6e-57	XP_028089428.1	NAC domain-containing protein 17-like isoform X1 [Camellia sinensis]
Cluster-15754.19730	497	821	297	180.88	66.04	-1.3561	2.1e-51	PHU23636.1	Nuclear transcription factor Y subunit C-4, partial [Capsicum chinense]
Cluster-14631.1	1027	147.97	58.95	10.82	4.21	-1.3655	4.2e-17	PSR91088.1	Myb-related protein [Actinidia chinensis var. chinensis]
Cluster-15754.12147	2565	305	104	7.55	2.49	-1.3787	8e-25	XP_011038163.1	PREDICTED: histone-lysine N-methyltransferase ATX3-like isoform X3 [Populus euphratica]
Cluster-15754.8449	4447	1724	764	23.59	10.08	-1.3815	1e-22	XP_022896144.1	upstream activation factor subunit spp27-like isoform X1 [Olea europaea var. sylvestris]
Cluster-15754.8449	4447	1724	764	23.59	10.08	-1.3815	1e-22	XP_022896144.1	upstream activation factor subunit spp27-like isoform X1 [Olea europaea var. sylvestris]
Cluster-15754.23763	1728	164	104	6.34	3.9	-1.3825	8.6e-15	XP_028082733.1	two-component response regulator ORR9-like [Camellia sinensis]
Cluster-15754.12019	3421	998	288	18.06	5.03	-1.3991	1.2e-36	EEF30045.1	LIGULELESS1 protein, putative [Ricinus communis]
Cluster-15754.12019	3421	998	288	18.06	5.03	-1.3991	1.2e-36	EEF30045.1	LIGULELESS1 protein, putative [Ricinus communis]
Cluster-15754.15655	2755	408	107	9.34	2.37	-1.4051	2.3e-22	PSR88030.1	G-box-binding factor like [Actinidia chinensis var. chinensis]
Cluster-11080.0	1809	66	32	2.42	1.14	-1.4107	6.4e-61	CBI15739.3	unnamed protein product, partial [Vitis vinifera]
Cluster-15754.24267	7462	300.57	150	2.4	1.15	-1.4196	7.2e-50	XP_028064816.1	histone-lysine N-methyltransferase SUVR3 [Camellia sinensis]
Cluster-15754.15313	2085	306	141	9.55	4.26	-1.4402	1.2e-71	XP_028097989.1	transcription factor bHLH130 isoform X1 [Camellia sinensis]
Cluster-15754.9143	3082	271	69	5.49	1.35	-1.4431	1.3e-151	PLY96752.1	hypothetical protein LSAT_2X94520 [Lactuca sativa]
Cluster-15754.8742	2780	259	88	5.87	1.93	-1.4494	5e-57	TEY41575.1	histone-binding protein RBBP4 [Salvia splendens]
Cluster-15754.8185	2082	266	75	8.31	2.27	-1.4578	1.9e-109	XP_028108393.1	nodulation-signaling pathway 2 protein-like [Camellia sinensis]
Cluster-15754.21165	3270	676.68	263.95	12.86	4.84	-1.4673	5.8e-28	PSS30080.1	Homeobox-leucine zipper protein [Actinidia chinensis var. chinensis]
Cluster-15754.15936	1577	3542.74	1417	152.51	59.17	-1.4779	6e-55	XP_010435112.1	PREDICTED: nuclear transcription factor Y subunit B-3 [Camelina sativa]
Cluster-15754.17631	1491	409	76	18.82	3.39	-1.4872	1.8e-48	XP_020423303.1	ethylene-responsive transcription factor TINY [Prunus persica]
Cluster-15754.24611	2939	405	165	8.64	3.4	-1.4885	6.6e-108	XP_028080518.1	transcription termination factor MTEF1, chloroplastic-like [Camellia sinensis]
Cluster-15754.23421	3456	541	163	9.68	2.81	-1.4974	1.3e-59	EOY17196.1	Mitochondrial transcription termination factor family protein isoform 2 [Theobroma cacao]
Cluster-15754.5589	3089	821.98	213	16.61	4.15	-1.5154	3e-34	ALC79012.1	NAC transcription factors 35 [Manihot esculenta]
Cluster-15754.5589	3089	821.98	213	16.61	4.15	-1.5154	3e-34	ALC79012.1	NAC transcription factors 35 [Manihot esculenta]
Cluster-15754.5779	2455	599	174.02	15.57	4.37	-1.5386	3.4e-49	TEY58211.1	hypothetical protein Saspl_004716 [Salvia splendens]
Cluster-15754.12754	1586	77	36	3.29	1.49	-1.5484	1.4e-72	AQM52305.1	AGL15-1 [Monotropa hypopitys]
Cluster-15754.7083	1093	117	33	7.89	2.17	-1.5517	6e-62	PSS28820.1	WRKY transcription factor 57 [Actinidia chinensis var. chinensis]
Cluster-15754.25897	1058	43	46	3.02	3.16	-1.5664	4.4e-30	XP_028116826.1	bZIP transcription factor 53-like [Camellia sinensis]
Cluster-15754.16902	2655	777.98	314	18.54	7.23	-1.5747	2e-18	PIN25756.1	U1 snRNP-specific protein C [Handroanthus impetiginosus]
Cluster-15754.9068	4456	451	139	6.16	1.83	-1.5811	2.4e-40	XP_010655736.1	PREDICTED: nuclear transcription factor Y subunit A-7 [Vitis vinifera]
Cluster-6807.0	1070	38	11	2.63	0.74	-1.582	9.6e-49	XP_015884317.1	transcription factor HEC2-like [Ziziphus jujuba]
Cluster-15754.12442	4875	516.27	164.41	6.41	1.97	-1.5879	1.9e-115	XP_028127031.1	transcription termination factor MTERF9, chloroplastic isoform X1 [Camellia sinensis]
Cluster-15754.12442	4875	516.27	164.41	6.41	1.97	-1.5879	1.9e-115	XP_028127031.1	transcription termination factor MTERF9, chloroplastic isoform X1 [Camellia sinensis]
Cluster-15754.10317	5229	782	248	9.02	2.76	-1.5882	2.7e-72	XP_028093786.1	squamosa promoter-binding-like protein 12 [Camellia sinensis]
Cluster-15754.19747	3092	3513.91	981.82	70.93	19.13	-1.5929	1.3e-24	XP_022138423.1	auxin-responsive protein IAA14-like [Momordica charantia]
Cluster-15754.19747	3092	3513.91	981.82	70.93	19.13	-1.5929	1.3e-24	XP_022138423.1	auxin-responsive protein IAA14-like [Momordica charantia]
Cluster-15754.506	4217	308	94	4.46	1.31	-1.6263	5e-48	XP_028087036.1	transcription factor MYB98-like [Camellia sinensis]
Cluster-15754.11977	1334	450	115	23.67	5.88	-1.6301	5.1e-100	PSR89659.1	Myb-related protein [Actinidia chinensis var. chinensis]
Cluster-14397.0	969	55	23	4.34	1.78	-1.6418	1.2e-29	XP_021683852.1	LOB domain-containing protein 1-like [Hevea brasiliensis]
Cluster-15754.15044	4487	8533.55	2305.84	115.67	30.12	-1.6492	7.5e-119	PSS34571.1	Two-component response regulator-like [Actinidia chinensis var. chinensis]
Cluster-15754.15044	4487	8533.55	2305.84	115.67	30.12	-1.6492	7.5e-119	PSS34571.1	Two-component response regulator-like [Actinidia chinensis var. chinensis]
Cluster-15754.12097	3354	467	159	8.63	2.84	-1.6557	2.2e-38	PSS12087.1	Ethylene-responsive transcription factor [Actinidia chinensis var. chinensis]
Cluster-15754.6227	1079	196	67	13.44	4.48	-1.6577	3.7e-32	XP_023769088.1	transcription repressor OFP12-like [Lactuca sativa]
Cluster-15754.9420	2696	1254	194	29.39	4.39	-1.6611	5.8e-66	PSR87693.1	Transcription factor like [Actinidia chinensis var. chinensis]
Cluster-15754.9420	2696	1254	194	29.39	4.39	-1.6611	5.8e-66	PSR87693.1	Transcription factor like [Actinidia chinensis var. chinensis]
Cluster-15754.9057	943	166	62	13.59	4.97	-1.674	2.1e-47	NP_001275604.1	probable WRKY transcription factor 75-like [Solanum tuberosum]
Cluster-15754.10910	2521	457	169	11.53	4.12	-1.6993	4.8e-123	XP_028084623.1	transcription termination factor MTERF2, chloroplastic-like isoform X2 [Camellia sinensis]
Cluster-15754.10910	2521	457	169	11.53	4.12	-1.6993	4.8e-123	XP_028084623.1	transcription termination factor MTERF2, chloroplastic-like isoform X2 [Camellia sinensis]
Cluster-15754.10640	2165	883	304	26.4	8.79	-1.7132	7.3e-221	XP_028076733.1	transcription termination factor MTERF4, chloroplastic [Camellia sinensis]
Cluster-3558.0	1450	157.04	52	7.47	2.4	-1.7293	3.2e-47	XP_024449010.1	acetyltransferase NSI isoform X2 [Populus trichocarpa]
Cluster-15754.11263	2585	308	98	7.56	2.32	-1.7322	4.6e-129	PSS36031.1	N-acetyltransferase [Actinidia chinensis var. chinensis]
Cluster-15754.32136	612	81	32	12.45	4.89	-1.7504	1.2e-27	PSS19444.1	Glycine-rich protein [Actinidia chinensis var. chinensis]
Cluster-15754.12778	2916	314	55	6.75	1.14	-1.7603	9.9e-197	XP_028094352.1	scarecrow-like transcription factor PAT1 [Camellia sinensis]
Cluster-15754.16144	3212	1208	304	23.4	5.68	-1.7814	3.1e-34	XP_028101125.1	transcription factor bHLH130-like isoform X1 [Camellia sinensis]
Cluster-15754.11524	5081	1399.03	264.77	16.64	3.03	-1.7988	8.1e-45	XP_028112640.1	uncharacterized protein LOC114310753 [Camellia sinensis]
Cluster-15754.3308	1462	161	20	7.58	0.91	-1.8068	2.5e-55	XP_028075151.1	ethylene-responsive transcription factor TINY-like [Camellia sinensis]
Cluster-15754.1902	885	43	6	3.83	0.52	-1.8083	2.3e-88	XP_028115341.1	LOW QUALITY PROTEIN: transcription factor JUNGBRUNNEN 1-like [Camellia sinensis]
Cluster-15754.7352	1671	219	89	8.81	3.47	-1.8543	7.4e-96	PON94976.1	TFIIH C1-like domain containing protein [Trema orientale]
Cluster-15754.15247	7265	5883	1632.56	48.21	12.88	-1.8755	1.5e-63	XP_016176182.1	protein indeterminate-domain 7 [Arachis ipaensis]
Cluster-15754.5513	2612	236	70	5.73	1.64	-1.8788	3.8e-147	PSS26274.1	Transcription factor bHLH13 like [Actinidia chinensis var. chinensis]
Cluster-15754.17390	3698	2222	607	36.99	9.75	-1.9026	3.9e-57	PSS35795.1	Light-inducible protein [Actinidia chinensis var. chinensis]
Cluster-15816.0	3640	509	140	8.62	2.29	-1.9174	1e-291	XP_028088640.1	homeobox-leucine zipper protein ANTHOCYANINLESS 2-like isoform X1 [Camellia sinensis]
Cluster-15754.19715	4944	364	75	4.45	0.88	-1.9211	1.9e-75	XP_028056118.1	NAC domain-containing protein 100-like [Camellia sinensis]
Cluster-15754.11628	4353	1379	401	19.3	5.41	-1.9437	0	XP_028058466.1	ribonuclease J-like isoform X3 [Camellia sinensis]
Cluster-15754.5531	3583	403	91	6.94	1.51	-2.0027	6e-119	PSR87985.1	B3 domain-containing protein [Actinidia chinensis var. chinensis]
Cluster-15754.13117	3326	423	105	7.89	1.89	-2.0391	1.9e-55	XP_028107676.1	heat stress transcription factor A-3 [Camellia sinensis]
Cluster-15754.20905	1424	504	122	24.5	5.76	-2.0451	8.2e-88	AZL19538.1	transcription factor GLK2 [Diospyros kaki]
Cluster-15754.8716	2244	628	156.99	18.04	4.36	-2.0643	2.3e-140	PSR99794.1	Fez family zinc finger protein [Actinidia chinensis var. chinensis]
Cluster-15754.5820	1479	274	53	12.73	2.39	-2.1021	1.7e-48	PSS08218.1	Zinc finger protein like [Actinidia chinensis var. chinensis]
Cluster-15754.5820	1479	274	53	12.73	2.39	-2.1021	1.7e-48	PSS08218.1	Zinc finger protein like [Actinidia chinensis var. chinensis]
Cluster-15754.19187	2231	3436	540	99.34	15.1	-2.126	2.1e-146	BAK18571.1	TCP family transcription factor [Cyclamen persicum]
Cluster-15754.18137	2262	1443	337	41.08	9.28	-2.135	1.2e-101	PSS01256.1	Heat shock factor protein [Actinidia chinensis var. chinensis]
Cluster-15754.8873	2971	1431	319	30.16	6.49	-2.1414	3.9e-63	PSS36390.1	Protein CHLOROPLAST IMPORT APPARATUS 2 like [Actinidia chinensis var. chinensis]
Cluster-15754.14659	2085	435.76	71	13.59	2.14	-2.1864	1.7e-17	XP_015899958.1	GATA transcription factor 16 [Ziziphus jujuba]
Cluster-15754.5323	2747	826	216	18.97	4.79	-2.1985	2.1e-132	PSS08449.1	Transcription factor like [Actinidia chinensis var. chinensis]
Cluster-15754.9690	2380	369.17	88.98	9.93	2.31	-2.233	1.7e-21	PSR96942.1	Transcription repressor like [Actinidia chinensis var. chinensis]
Cluster-17038.0	1526	81	16	3.63	0.69	-2.2443	1.2e-47	XP_004229778.1	GATA transcription factor 4 [Solanum lycopersicum]
Cluster-14763.0	2281	87.09	14	2.46	0.38	-2.2674	2.8e-77	PSS35068.1	Zinc finger protein like [Actinidia chinensis var. chinensis]
Cluster-14763.0	2281	87.09	14	2.46	0.38	-2.2674	2.8e-77	PSS35068.1	Zinc finger protein like [Actinidia chinensis var. chinensis]
Cluster-15754.8882	2991	305.01	94	6.38	1.9	-2.2688	4.6e-48	PSR92651.1	Tubby-like F-box protein [Actinidia chinensis var. chinensis]
Cluster-15754.8882	2991	305.01	94	6.38	1.9	-2.2688	4.6e-48	PSR92651.1	Tubby-like F-box protein [Actinidia chinensis var. chinensis]
Cluster-15754.17343	2516	767	158	19.4	3.86	-2.2822	4.9e-277	XP_028088473.1	homeobox-leucine zipper protein ANTHOCYANINLESS 2-like isoform X2 [Camellia sinensis]
Cluster-15754.25266	3429	205	16	3.7	0.28	-2.3025	2.5e-114	XP_018815743.1	PREDICTED: uncharacterized protein LOC108987303 [Juglans regia]
Cluster-15754.16433	3117	2526.55	564	50.55	10.89	-2.3066	6.4e-101	PSS29438.1	Transcription factor bHLH63 like [Actinidia chinensis var. chinensis]
Cluster-6268.0	2104	69	12	2.13	0.36	-2.3136	3.5e-50	XP_028090441.1	apoptosis-enhancing nuclease [Camellia sinensis]
Cluster-15754.5410	1984	810.98	163.12	26.77	5.21	-2.3352	1.1e-21	XP_008451269.1	PREDICTED: auxin-induced protein 22D-like [Cucumis melo]
Cluster-15754.11451	2485	174	51	4.46	1.26	-2.3421	1.7e-19	XP_028067996.1	LOW QUALITY PROTEIN: squamosa promoter-binding-like protein 12 [Camellia sinensis]
Cluster-15754.10249	1453	846.01	160	40.14	7.37	-2.356	3.8e-48	XP_022926936.1	zinc-finger homeodomain protein 9-like [Cucurbita moschata]
Cluster-15754.20281	3323	2092.79	379	39.08	6.83	-2.3805	5.5e-111	PSS32282.1	Two-component response regulator-like [Actinidia chinensis var. chinensis]
Cluster-15754.4817	2227	299	43	8.66	1.2	-2.393	2e-117	XP_028064109.1	probable WRKY transcription factor 31 [Camellia sinensis]
Cluster-15754.21389	3196	140	164	2.73	3.08	-2.423	1.6e-35	XP_028074079.1	zinc finger CCCH domain-containing protein 48-like [Camellia sinensis]
Cluster-15754.16843	1890	1991	332	69.45	11.21	-2.4355	3.5e-78	XP_028090971.1	LOW QUALITY PROTEIN: transcription factor TCP2-like [Camellia sinensis]
Cluster-15754.355	1429	133	18	6.44	0.85	-2.5021	3e-114	CDO97677.1	unnamed protein product [Coffea canephora]
Cluster-15754.11751	1796	316	55	11.69	1.97	-2.5022	2.4e-12	XP_028080409.1	transcription factor SPATULA-like [Camellia sinensis]
Cluster-15754.10401	1972	864.26	187.13	28.72	6.02	-2.5132	1.6e-60	XP_028058083.1	zinc-finger homeodomain protein 6-like [Camellia sinensis]
Cluster-15754.17342	1676	112	26	4.49	1.01	-2.5213	3.3e-27	PSS33099.1	Homeobox-leucine zipper protein like [Actinidia chinensis var. chinensis]
Cluster-15754.5178	2697	307	39	7.19	0.88	-2.5724	3.3e-13	TEY61754.1	hypothetical protein Saspl_009014 [Salvia splendens]
Cluster-15754.21083	918	1034	351	87.74	29.16	-2.5725	1.2e-39	PSS33524.1	Transcription factor like [Actinidia chinensis var. chinensis]
Cluster-15754.18770	1753	638	122	24.27	4.5	-2.5731	7.9e-40	PSR85351.1	Acyl-CoA N-acyltransferase protein [Actinidia chinensis var. chinensis]
Cluster-15754.7499	1386	101	11	5.07	0.54	-2.5749	3.3e-49	PSR84539.1	Myb family transcription factor [Actinidia chinensis var. chinensis]
Cluster-15754.13454	1579	1972	240	84.76	10.01	-2.6133	4.6e-39	PSS33214.1	Ethylene-responsive transcription factor 5 like [Actinidia chinensis var. chinensis]
Cluster-15754.10334	2807	456	78	10.23	1.69	-2.6236	4.1e-99	PSR94930.1	Transcription factor like [Actinidia chinensis var. chinensis]
Cluster-2978.0	1766	235	33	8.86	1.21	-2.6386	4.7e-77	PSS11318.1	Ethylene-responsive transcription factor [Actinidia chinensis var. chinensis]
Cluster-15754.17451	2567	604	119	14.94	2.84	-2.6434	1.2e-174	XP_028055025.1	transcription termination factor MTERF8, chloroplastic [Camellia sinensis]
Cluster-15754.14634	1295	56	7	3.05	0.37	-2.6446	6.3e-103	PSS19810.1	BEL1-like homeodomain protein 11 [Actinidia chinensis var. chinensis]
Cluster-15754.5409	3577	230.04	52.88	3.97	0.88	-2.6698	1.4e-189	XP_028059089.1	uncharacterized protein LOC114262873 [Camellia sinensis]
Cluster-15754.1486	886	19	3	1.69	0.26	-2.7254	1.5e-50	XP_021289610.1	transcription repressor OFP13-like [Herrania umbratica]
Cluster-15754.28202	1325	229	16	12.15	0.83	-2.7387	8.5e-87	PSS31571.1	NAC domain-containing protein [Actinidia chinensis var. chinensis]
Cluster-12926.1	1116	200	24	13.14	1.54	-2.7468	2.9e-24	XP_028098272.1	auxin-responsive protein IAA20-like isoform X1 [Camellia sinensis]
Cluster-15754.9666	1745	134	17	5.12	0.63	-2.7572	2.6e-91	ACV92029.1	WRKY transcription factor 27 [(Populus tomentosa x Populus bolleana) x Populus tomentosa]
Cluster-15754.15375	2391	1945.01	280	52.05	7.24	-2.7627	5e-53	XP_028088323.1	zinc finger protein CONSTANS-LIKE 16-like [Camellia sinensis]
Cluster-10081.0	1302	155	15	8.4	0.79	-2.8144	2e-80	XP_028096486.1	uncharacterized protein LOC114296397 isoform X1 [Camellia sinensis]
Cluster-6182.0	882	28	6	2.51	0.53	-2.8212	7.7e-36	XP_028112290.1	squamosa promoter-binding protein 1-like isoform X1 [Camellia sinensis]
Cluster-15754.19837	2068	194	16	6.11	0.49	-2.8398	5.8e-74	XP_021286105.1	transcription factor PIF7 [Herrania umbratica]
Cluster-15754.13829	2151	1074.05	149	32.35	4.34	-2.8569	2.6e-16	PSS30183.1	Zinc finger protein like [Actinidia chinensis var. chinensis]
Cluster-7726.0	907	30	4	2.59	0.34	-2.8621	1.3e-49	XP_028084020.1	probable WRKY transcription factor 75 [Camellia sinensis]
Cluster-15754.17311	3425	1411.54	99.04	25.51	1.73	-2.9186	1.8e-136	XP_002279230.2	PREDICTED: homeobox protein BEL1 homolog [Vitis vinifera]
Cluster-15754.10172	1403	511	48	25.29	2.31	-3.0196	3.1e-23	PSS24627.1	Squamosa promoter-binding protein [Actinidia chinensis var. chinensis]
Cluster-15754.10172	1403	511	48	25.29	2.31	-3.0196	3.1e-23	PSS24627.1	Squamosa promoter-binding protein [Actinidia chinensis var. chinensis]
Cluster-15754.15227	9661	712.92	70	4.36	0.41	-3.025	1.1e-34	PSR88174.1	Transcription repressor like [Actinidia chinensis var. chinensis]
Cluster-15754.15597	2430	301	30	7.91	0.76	-3.0741	1.6e-27	KJB54353.1	hypothetical protein B456_009G030900 [Gossypium raimondii]
Cluster-15754.14767	7096	2297	287	19.29	2.32	-3.1262	2.3e-69	XP_028121734.1	zinc finger protein CONSTANS-LIKE 9-like [Camellia sinensis]
Cluster-15754.18006	1673	199	28	7.99	1.09	-3.1634	5.3e-86	XP_028123112.1	transcription factor TCP13-like [Camellia sinensis]
Cluster-15754.22635	1595	767	131	32.58	5.4	-3.1906	3.2e-56	XP_028086202.1	zinc finger protein CONSTANS-LIKE 5-like [Camellia sinensis]
Cluster-15754.22635	1595	767	131	32.58	5.4	-3.1906	3.2e-56	XP_028086202.1	zinc finger protein CONSTANS-LIKE 5-like [Camellia sinensis]
Cluster-15754.26673	1035	90	10	6.51	0.71	-3.1994	3.1e-68	XP_024451995.1	dof zinc finger protein DOF1.2 [Populus trichocarpa]
Cluster-15754.19635	2192	503	26	14.83	0.74	-3.2025	2.1e-106	XP_028064109.1	probable WRKY transcription factor 31 [Camellia sinensis]
Cluster-11549.0	1220	342	38	20.08	2.17	-3.2207	6.2e-76	XP_011079949.1	auxin-induced protein AUX28-like [Sesamum indicum]
Cluster-15754.15598	2133	223.07	18	6.78	0.53	-3.2561	1.9e-51	XP_010267000.1	PREDICTED: transcription factor MYB1R1-like isoform X2 [Nelumbo nucifera]
Cluster-15754.14783	3106	1831	182	36.78	3.53	-3.4914	4e-164	PSR89834.1	Transcription factor E2FB like [Actinidia chinensis var. chinensis]
Cluster-15754.11389	2504	333.93	22.15	8.49	0.54	-3.5618	2.8e-131	XP_028124616.1	uncharacterized protein LOC114321634 [Camellia sinensis]
Cluster-10437.0	790	7	1	0.73	0.1	-3.5758	7.7e-27	XP_023888589.1	protein FAR1-RELATED SEQUENCE 5-like [Quercus suber]
Cluster-15754.12126	1640	92	5	3.78	0.2	-3.5813	5e-81	AFY26893.1	nac family transcription factor 5 [Morella rubra]
Cluster-15754.12126	1640	92	5	3.78	0.2	-3.5813	5e-81	AFY26893.1	nac family transcription factor 5 [Morella rubra]
Cluster-15754.12320	1183	885.52	93	54.04	5.53	-3.6267	3.9e-51	AFA37966.1	SVP4 [Actinidia deliciosa]
Cluster-15754.19281	3206	315.37	17	6.12	0.32	-3.7701	1.1e-159	PSS34571.1	Two-component response regulator-like [Actinidia chinensis var. chinensis]
Cluster-15754.22373	3286	408	18	7.71	0.33	-3.7853	0	XP_028083901.1	homeobox-leucine zipper protein ROC3 [Camellia sinensis]
Cluster-15754.5603	3138	852	68	16.92	1.3	-4.0119	9.4e-44	XP_028083522.1	NAC domain-containing protein 71-like [Camellia sinensis]
Cluster-15754.2126	1153	55	5	3.47	0.31	-4.06	2.7e-65	XP_028124934.1	squamosa promoter-binding-like protein 16 [Camellia sinensis]
Cluster-9615.0	1276	71	1	3.94	0.05	-4.146	7.1e-75	XP_028057886.1	transcription factor bHLH71 [Camellia sinensis]
Cluster-16307.0	5247	11	8	0.13	0.09	-4.1462	4.6e-176	XP_028105352.1	uncharacterized protein LOC114304388 [Camellia sinensis]
Cluster-5816.0	1085	27	2	1.84	0.13	-4.1509	1e-82	XP_028083537.1	NAC domain-containing protein 90-like [Camellia sinensis]
Cluster-14583.0	548	9.53	0	1.76	0	-4.2176	1.8e-30	XP_023878260.1	non-histone chromosomal protein 6-like [Quercus suber]
Cluster-9805.0	774	33	1	3.55	0.11	-4.2892	2.7e-24	TEY55241.1	EREBP-like factor [Salvia splendens]
Cluster-15754.11803	1407	145	4	7.15	0.19	-4.3219	3.7e-16	XP_028053667.1	squamosa promoter-binding-like protein 3 [Camellia sinensis]
Cluster-15754.21715	1284	84	7	4.63	0.38	-4.406	3.3e-72	XP_028058990.1	myb-related protein Zm38-like [Camellia sinensis]
Cluster-15754.13893	2148	1405.7	71	42.41	2.07	-4.4155	2.7e-74	XP_028088323.1	zinc finger protein CONSTANS-LIKE 16-like [Camellia sinensis]
Cluster-15754.13893	2148	1405.7	71	42.41	2.07	-4.4155	2.7e-74	XP_028088323.1	zinc finger protein CONSTANS-LIKE 16-like [Camellia sinensis]
Cluster-9703.0	1822	215	5	7.82	0.18	-4.7211	--	--	--
Cluster-15754.4906	1865	175	9	6.2	0.31	-4.7279	1.1e-15	PSR96553.1	Zinc finger protein like [Actinidia chinensis var. chinensis]
Cluster-15754.11718	3197	519.06	17	10.1	0.32	-4.7731	1.5e-17	KMT16799.1	hypothetical protein BVRB_2g042860 [Beta vulgaris subsp. vulgaris]
Cluster-4608.0	819	5	0	0.5	0	-4.8083	8.7e-74	XP_023890604.1	C2H2 finger domain transcription factor sebA-like [Quercus suber]
Cluster-15754.8037	1152	123	4	7.76	0.25	-4.9012	4e-40	XP_028125074.1	probable WRKY transcription factor 51 isoform X1 [Camellia sinensis]
Cluster-9959.0	1457	55	2	2.6	0.09	-5.0575	2.4e-74	XP_028075743.1	transcription factor TCP5-like isoform X2 [Camellia sinensis]
Cluster-17301.0	1573	174	3	7.51	0.13	-5.0613	3.5e-87	XP_021684058.1	zinc-finger homeodomain protein 4-like [Hevea brasiliensis]
Cluster-15754.7354	1716	518	10	20.2	0.38	-5.3761	5.8e-72	APQ47394.1	AP2/ERF domain-containing transcription factor [Vernicia fordii]
Cluster-9277.0	1680	70	3	2.8	0.12	-5.3763	3.9e-81	XP_028063017.1	LOW QUALITY PROTEIN: dof zinc finger protein DOF5.7-like [Camellia sinensis]
Cluster-8209.0	818	1	0	0.1	0	-5.7116	8.4e-37	XP_023890706.1	uncharacterized protein LOC112002788 [Quercus suber]
Cluster-15754.7168	1125	193.06	4	12.55	0.25	-5.7768	1.1e-87	BAQ19377.1	filamentous flower [Sarracenia purpurea]
Cluster-4227.0	1014	24	0	1.78	0	-5.7813	1.2e-122	BAK09620.1	MADS-box transcription factor [Cyclamen persicum]
Cluster-16518.0	644	30	0	4.25	0	-5.8046	6.9e-18	CDM85608.1	unnamed protein product [Triticum aestivum]
Cluster-2546.1	1458	4	1	0.19	0.05	-5.8609	3.2e-47	XP_023919728.1	transcription factor atf1-like [Quercus suber]
Cluster-9787.0	1671	50	0	2.01	0	-5.9171	1.2e-85	XP_028059155.1	transcription factor TCP5-like isoform X1 [Camellia sinensis]
Cluster-15754.17562	1678	236.44	0	9.46	0	-5.9238	6.2e-10	XP_010651638.1	PREDICTED: putative axial regulator YABBY 2 isoform X4 [Vitis vinifera]
Cluster-15754.7167	3122	305.7	6	6.11	0.12	-5.9652	1.6e-43	BAQ19377.1	filamentous flower [Sarracenia purpurea]
Cluster-15754.7167	3122	305.7	6	6.11	0.12	-5.9652	1.6e-43	BAQ19377.1	filamentous flower [Sarracenia purpurea]
Cluster-5112.0	1588	32	0	1.37	0	-6.0006	3.9e-30	XP_010263639.1	PREDICTED: protein RADIALIS-like 3 [Nelumbo nucifera]
Cluster-15754.25546	1734	130	2	5.01	0.07	-6.0956	5.2e-52	PSR95037.1	Protein CHLOROPLAST IMPORT APPARATUS 2 like [Actinidia chinensis var. chinensis]
Cluster-15754.4842	891	203.13	0	17.95	0	-6.4354	8.8e-56	XP_028102720.1	ethylene-responsive transcription factor WIN1-like isoform X2 [Camellia sinensis]
Cluster-15754.6127	1353	692	1	35.78	0.05	-6.9004	1.6e-109	PSS15784.1	Myb-related protein [Actinidia chinensis var. chinensis]
Cluster-13824.0	1710	23	0	0.9	0	-6.9479	1.4e-49	XP_023879571.1	cross-pathway control protein A-like [Quercus suber]
Cluster-15754.10003	1993	1094	14	35.92	0.44	-7.1722	2.8e-25	PSS01973.1	GATA transcription factor [Actinidia chinensis var. chinensis]
Cluster-15754.20702	1532	49	1	2.18	0.04	-7.3713	5.1e-59	PSS34571.1	Two-component response regulator-like [Actinidia chinensis var. chinensis]
Cluster-15754.28621	1132	55	0	3.55	0	-7.5779	2e-57	OUZ99770.1	ZF-HD homeobox protein [Macleaya cordata]
Cluster-15754.6987	1132	430.08	1	27.75	0.06	-8.0379	1.9e-66	AYC35399.1	transcription factor MYB1 [Vaccinium corymbosum]
Cluster-15754.4660	2348	762	4	20.81	0.11	-8.798	9.6e-25	PSS04035.1	Ethylene-responsive transcription factor TINY like [Actinidia chinensis var. chinensis]
Cluster-5704.0	1722	84	0	3.26	0	-8.8487	9.3e-94	XP_028095059.1	transcription factor FAMA isoform X3 [Camellia sinensis]
Cluster-15754.23370	1691	686	2	27.21	0.08	-9.3287	9.4e-91	PSR99545.1	High mobility group B protein like [Actinidia chinensis var. chinensis]
Cluster-15754.22655	813	106.5	0	10.68	0	-9.3802	1.2e-78	XP_028084904.1	axial regulator YABBY 5-like isoform X1 [Camellia sinensis]
Cluster-15754.22656	1088	669.5	0	45.43	0	-10.805	2.2e-48	XP_027918499.1	axial regulator YABBY 5 [Vigna unguiculata]
Cluster-15754.22656	1088	669.5	0	45.43	0	-10.805	2.2e-48	XP_027918499.1	axial regulator YABBY 5 [Vigna unguiculata]

## Sheet: root
Table S: Ttranscription factors highly expressed in A. kteniophylla's root
Genes	Gene Length	leaf_readcount	root_readcount	leaf_fpkm	root_fpkm	log2FoldChange root/leaf	NR Evalue	NR ID	NR Description
Cluster-15754.2666	3089	0	1149	0	22.41	12.53	1.2e-62	PSS31608.1	Transcription factor bHLH96 like [Actinidia chinensis var. chinensis]
Cluster-15754.29541	1248	0	444	0	24.67	11.937	1.7e-60	PSR87894.1	Transcriptional regulator RABBIT EARS like [Actinidia chinensis var. chinensis]
Cluster-15754.31101	1927	0	459	0	15.16	11.885	1.2e-49	PSS05644.1	Myb family transcription factor [Actinidia chinensis var. chinensis]
Cluster-15754.2295	1657	0	548	0	21.58	11.553	1.1e-70	XP_028055982.1	transcription factor bHLH18-like [Camellia sinensis]
Cluster-15754.29591	900	0	837	0	71.47	10.893	9.3e-45	XP_028073258.1	ethylene-responsive transcription factor ERF003-like [Camellia sinensis]
Cluster-15754.2405	1756	0	2100	0	77.25	10.889	1e-148	AKC35105.1	knotted-like 1 protein [Primula vulgaris]
Cluster-15754.560	1879	0	233	0	7.92	10.808	3.8e-16	XP_015067851.1	protein TIFY 6B-like isoform X1 [Solanum pennellii]
Cluster-15754.31812	1227	0	267	0	15.15	10.349	2.7e-111	XP_028079608.1	transcription repressor MYB6-like [Camellia sinensis]
Cluster-15754.30409	1301	0	167	0	8.81	10.102	1e-44	PSS32414.1	Transcription factor bHLH126 like [Actinidia chinensis var. chinensis]
Cluster-15754.30527	1303	0	108	0	5.69	9.6297	1.3e-68	PSS07841.1	Ethylene-responsive transcription factor RAP2-11 like [Actinidia chinensis var. chinensis]
Cluster-15754.2451	516	0	139	0	28.75	9.6254	1.4e-40	AHW58025.1	AGL16 [Coffea arabica]
Cluster-15754.30168	1371	2	574	0.1	28.38	9.5741	1.4e-63	XP_022871345.1	transcription factor bHLH94-like [Olea europaea var. sylvestris]
Cluster-720.0	986	0	127	0	9.57	9.4832	1.2e-64	XP_007046928.2	PREDICTED: GATA transcription factor 18 [Theobroma cacao]
Cluster-941.0	857	0	95	0	8.69	9.4397	2.6e-20	XP_028074170.1	zinc finger protein GIS2-like [Camellia sinensis]
Cluster-518.0	1128	0	112	0	7.07	9.387	2.8e-30	XP_028056050.1	ethylene-responsive transcription factor 1B-like [Camellia sinensis]
Cluster-1258.0	857	0	35	0	3.2	9.2951	5.7e-84	AFU81298.1	C-repeat binding factor 1 [Bruguiera gymnorhiza]
Cluster-15754.30520	890	1	248	0.09	21.51	9.2605	4.9e-22	XP_023910537.1	mini zinc finger protein 2-like [Quercus suber]
Cluster-295.0	1597	0	74	0	3.04	9.1385	1.5e-61	XP_028120431.1	protein SENSITIVE TO PROTON RHIZOTOXICITY 1-like [Camellia sinensis]
Cluster-2355.0	2364	0	317	0	8.3	9.1265	7.1e-177	XP_028055755.1	scarecrow-like protein 32 [Camellia sinensis]
Cluster-1061.1	1322	0	92	0	4.76	9.1124	1.2e-125	XP_002270766.1	PREDICTED: transcription factor MYB36 [Vitis vinifera]
Cluster-286.0	1225	0	85	0	4.83	9.0501	3.4e-106	XP_028107486.1	NAC domain-containing protein 72-like [Camellia sinensis]
Cluster-1049.0	1792	0	75	0	2.69	9.0261	1.1e-190	XP_028085086.1	nodulation-signaling pathway 2 protein [Camellia sinensis]
Cluster-15754.2333	1848	1	1063	0.04	36.85	8.8089	3.5e-38	XP_028065006.1	protein TIFY 6B-like isoform X5 [Camellia sinensis]
Cluster-763.0	1285	0	92	0	4.93	8.7911	5.9e-77	XP_028107321.1	transcription factor bHLH18-like isoform X1 [Camellia sinensis]
Cluster-15754.30092	919	0	40	0	3.32	8.7239	2.7e-44	PSS11468.1	Transcription factor bHLH125 like [Actinidia chinensis var. chinensis]
Cluster-2017.0	1161	0	105	0	6.39	8.6219	5.5e-82	PSR95404.1	Transcription factor like [Actinidia chinensis var. chinensis]
Cluster-625.0	1429	0	59	0	2.77	8.5935	1e-98	XP_028121180.1	transcription factor MYB63-like [Camellia sinensis]
Cluster-15754.31697	730	0	86	0	9.94	8.5711	1.9e-19	XP_028068610.1	transcription factor PRE3-like [Camellia sinensis]
Cluster-15754.30252	686	0	42	0	5.34	8.4993	1.9e-53	PSR87779.1	Basic leucine zipper like [Actinidia chinensis var. chinensis]
Cluster-875.0	1079	0	27	0	1.81	8.3954	1.4e-76	XP_017974765.1	PREDICTED: LOW QUALITY PROTEIN: myb-related protein 315-like [Theobroma cacao]
Cluster-243.0	1044	0	53	0	3.7	8.3851	1.7e-34	XP_028077142.1	transcription factor bHLH118-like [Camellia sinensis]
Cluster-296.0	1054	0	51	0	3.52	8.2844	9.8e-54	XP_028079461.1	homeobox-leucine zipper protein ATHB-40-like [Camellia sinensis]
Cluster-210.0	610	0	53	0	8.14	8.2599	5.1e-31	PSS21076.1	Zinc finger protein [Actinidia chinensis var. chinensis]
Cluster-179.0	830	0	23	0	2.2	8.1601	5.2e-34	XP_028111775.1	transcription repressor OFP13-like [Camellia sinensis]
Cluster-544.0	830	0	54	0	5.17	8.0924	9.2e-39	PSR93463.1	Ethylene-responsive transcription factor [Actinidia chinensis var. chinensis]
Cluster-15754.2218	1066	0	487.01	0	33.11	8.0492	1.1e-39	PSS29337.1	Ethylene-responsive transcription factor [Actinidia chinensis var. chinensis]
Cluster-796.0	1021	0	15	0	1.08	7.7744	3.4e-59	XP_020546919.1	MADS-box protein SOC1 isoform X1 [Sesamum indicum]
Cluster-856.0	1310	0	44	0	2.3	7.7518	1.2e-80	XP_024925654.1	NAC domain-containing protein 76-like [Ziziphus jujuba]
Cluster-708.0	999	0	38	0	2.82	7.6786	9e-73	PSS14002.1	LOB domain-containing protein [Actinidia chinensis var. chinensis]
Cluster-230.0	1540	0	35	0	1.5	7.6708	6.9e-40	PSS21683.1	Protein SHI RELATED SEQUENCE like [Actinidia chinensis var. chinensis]
Cluster-966.0	973	0	12	0	0.92	7.6081	8.4e-76	PSS24012.1	Transcription factor like [Actinidia chinensis var. chinensis]
Cluster-15754.30185	1145	0	36	0	2.23	7.606	2.8e-110	XP_020537830.1	uncharacterized protein LOC105641232 [Jatropha curcas]
Cluster-924.0	1000	0	34	0	2.52	7.5751	8.4e-47	XP_022759566.1	probable WRKY transcription factor 43 isoform X1 [Durio zibethinus]
Cluster-334.0	1213	0	30	0	1.73	7.5738	2.3e-83	XP_028108064.1	myb-related protein 306-like isoform X2 [Camellia sinensis]
Cluster-15754.1885	995	0	63	0	4.69	7.5722	1.3e-103	XP_028057742.1	uncharacterized protein LOC114261654 [Camellia sinensis]
Cluster-963.0	1449	0	31	0	1.43	7.5179	9.4e-39	PKI34921.1	hypothetical protein CRG98_044701 [Punica granatum]
Cluster-963.0	1449	0	31	0	1.43	7.5179	9.4e-39	PKI34921.1	hypothetical protein CRG98_044701 [Punica granatum]
Cluster-513.0	895	0	10.99	0	0.95	7.5094	2.9e-107	BAK09618.2	MADS-box transcription factor [Cyclamen persicum]
Cluster-15754.949	1139	1	33	0.06	2.06	7.5085	9.3e-50	PSS11446.1	Dehydration-responsive element-binding protein like [Actinidia chinensis var. chinensis]
Cluster-176.0	1367	0	30	0	1.49	7.4605	2.3e-55	XP_023891930.1	nuclear transcription factor Y subunit B-4-like [Quercus suber]
Cluster-15754.32733	1098	0	39	0	2.55	7.4265	4.3e-68	XP_022873089.1	LOB domain-containing protein 16 [Olea europaea var. sylvestris]
Cluster-581.0	1025	0	48	0	3.44	7.3183	1.3e-37	PSR91151.1	Transcription factor like [Actinidia chinensis var. chinensis]
Cluster-581.0	1025	0	48	0	3.44	7.3183	1.3e-37	PSR91151.1	Transcription factor like [Actinidia chinensis var. chinensis]
Cluster-555.0	726	0	10	0	1.16	7.3058	1.4e-14	XP_028119289.1	transcriptional regulator TAC1-like [Camellia sinensis]
Cluster-197.0	1522	0	29	0	1.26	7.2943	3e-56	XP_028061166.1	LOW QUALITY PROTEIN: probable transcription factor KAN4 [Camellia sinensis]
Cluster-787.0	1173	0	32	0	1.92	7.253	5.4e-69	XP_028102429.1	ethylene-responsive transcription factor ERF086-like [Camellia sinensis]
Cluster-15754.30800	1261	6	398	0.34	21.83	7.2356	1e-57	XP_027149112.1	WUSCHEL-related homeobox 4 [Coffea eugenioides]
Cluster-437.0	680	0	30	0	3.87	7.2316	2.2e-59	PSR87779.1	Basic leucine zipper like [Actinidia chinensis var. chinensis]
Cluster-15754.31249	870	0	24	0	2.15	7.1647	3.2e-103	BAK09615.1	MADS-box transcription factor [Cyclamen persicum]
Cluster-15754.2827	1506	2	758	0.09	33.45	7.146	9.9e-92	PSS35031.1	Zinc finger CCCH domain-containing protein [Actinidia chinensis var. chinensis]
Cluster-15754.30392	1487	0	215	0	9.63	7.0762	7.4e-156	XP_028127380.1	probable N-acetyltransferase HLS1 [Camellia sinensis]
Cluster-15754.440	2291	1	208	0.03	5.64	7.0109	4.3e-179	PSS36660.1	AP2-like ethylene-responsive transcription factor [Actinidia chinensis var. chinensis]
Cluster-15754.196	1891	3	337	0.1	11.38	6.9997	1.8e-74	RXH69301.1	hypothetical protein DVH24_037085 [Malus domestica]
Cluster-8287.0	937	2	36	0.17	2.91	6.992	1.2e-39	PSS29337.1	Ethylene-responsive transcription factor [Actinidia chinensis var. chinensis]
Cluster-15754.573	1056	1	92	0.07	6.33	6.979	3.1e-68	AFU81299.1	C-repeat binding factor 1 [Aegiceras corniculatum]
Cluster-15754.561	757	1	177.99	0.11	19.47	6.9416	5.2e-41	PSS29337.1	Ethylene-responsive transcription factor [Actinidia chinensis var. chinensis]
Cluster-15754.1422	1254	3	244	0.17	13.47	6.9415	3.2e-43	PSR93463.1	Ethylene-responsive transcription factor [Actinidia chinensis var. chinensis]
Cluster-15754.1430	1558	1	133	0.04	5.63	6.8854	1.7e-142	XP_028051659.1	E2F transcription factor-like E2FE isoform X3 [Camellia sinensis]
Cluster-1362.0	1562	0	34	0	1.44	6.8057	7.5e-135	XP_028080503.1	protein FEZ-like [Camellia sinensis]
Cluster-1240.0	1325	0	86	0	4.43	6.7664	2.8e-90	XP_028071764.1	GATA transcription factor 12-like [Camellia sinensis]
Cluster-15754.32290	1686	1	96	0.04	3.7	6.7373	5.4e-38	PSR91522.1	Ethylene-responsive transcription factor [Actinidia chinensis var. chinensis]
Cluster-1020.0	1112	0	21	0	1.35	6.7356	1.3e-48	XP_028079436.1	transcription factor bHLH83-like [Camellia sinensis]
Cluster-28.0	1097	0	0	0	0	6.7355	1.9e-55	XP_022769703.1	ethylene-responsive transcription factor ERF087-like [Durio zibethinus]
Cluster-15754.3983	1283	3	464	0.17	24.9	6.6579	5.2e-25	XP_009363957.1	PREDICTED: ethylene-responsive transcription factor ERF003 [Pyrus x bretschneideri]
Cluster-1320.0	1120	0	30	0	1.91	6.6293	3.8e-40	XP_028068862.1	zinc finger protein ZAT5 [Camellia sinensis]
Cluster-15754.2286	1014	0	40	0	2.9	6.6159	2.9e-47	PSR95148.1	Zinc finger protein like [Actinidia chinensis var. chinensis]
Cluster-15754.31907	868	0	21	0	1.89	6.614	5.4e-74	PSS08450.1	Agamous-like MADS-box protein [Actinidia chinensis var. chinensis]
Cluster-15754.2750	1249	12	1588.81	0.68	88.18	6.5999	1.8e-70	PLY89753.1	hypothetical protein LSAT_1X50761 [Lactuca sativa]
Cluster-15754.30926	1472	2	291	0.09	13.2	6.5685	1.1e-103	PSS11255.1	NAC domain-containing protein [Actinidia chinensis var. chinensis]
Cluster-15754.31051	1038	3	114.81	0.22	8.08	6.535	2.4e-68	AAT07448.1	FUL-like protein [Vitis vinifera]
Cluster-1251.0	402	0	12	0	4.26	6.5317	8.7e-35	OWM68102.1	hypothetical protein CDL15_Pgr016302 [Punica granatum]
Cluster-15754.23906	1305	6	366	0.32	19.23	6.4744	5.1e-52	AFR78197.1	transcription factor bHLH [Vitis vinifera]
Cluster-15754.30138	3197	5	548	0.1	10.29	6.4631	1.7e-245	XP_021293127.1	scarecrow-like protein 28 [Herrania umbratica]
Cluster-457.0	823	0	17	0	1.65	6.4591	7.9e-51	XP_028060827.1	nuclear transcription factor Y subunit B-4-like [Camellia sinensis]
Cluster-281.0	1338	0	13	0	0.66	6.4588	4e-76	PSR87694.1	Ethylene-responsive transcription factor RAP2-11 like [Actinidia chinensis var. chinensis]
Cluster-15754.2623	1241	4	141	0.23	7.89	6.4477	2.8e-108	XP_028098738.1	transcription factor MYB93 [Camellia sinensis]
Cluster-15754.30452	1004	0	81	0	5.96	6.4415	6.4e-79	AKN79285.1	MYB transcription factor 3 [Betula platyphylla]
Cluster-1311.0	1337	0	89	0	4.54	6.4392	7.2e-86	XP_028089187.1	transcription factor RAX2-like [Camellia sinensis]
Cluster-15754.30516	1940	4	414	0.14	13.57	6.4357	7.9e-33	XP_028074818.1	transcription factor bHLH93-like [Camellia sinensis]
Cluster-949.0	904	0	22	0	1.87	6.4159	4.6e-52	XP_028103385.1	ethylene-responsive transcription factor CRF4-like [Camellia sinensis]
Cluster-928.0	972	0	18	0	1.38	6.4156	7.8e-90	PSS31516.1	Transcription factor like [Actinidia chinensis var. chinensis]
Cluster-15754.2886	1256	2	89	0.11	4.91	6.3821	8.8e-102	XP_021658621.1	NAC domain-containing protein 92-like [Hevea brasiliensis]
Cluster-10162.0	854	4	93	0.37	8.55	6.3571	3.7e-59	PSS09382.1	WRKY transcription factor [Actinidia chinensis var. chinensis]
Cluster-15754.1414	850	0	30	0	2.77	6.3256	1.9e-47	XP_003632455.1	PREDICTED: dof zinc finger protein DOF3.4 [Vitis vinifera]
Cluster-15754.2870	2347	6	455	0.16	12.02	6.2762	1e-114	XP_015892293.1	transcription factor bHLH62 [Ziziphus jujuba]
Cluster-15754.30929	922	9	351	0.76	28.99	6.2566	5.9e-63	XP_015885414.1	transcription factor MYB44-like [Ziziphus jujuba]
Cluster-15754.1275	1392	2	174	0.1	8.45	6.2255	4.4e-110	PSS31516.1	Transcription factor like [Actinidia chinensis var. chinensis]
Cluster-723.0	975	0	20	0	1.53	6.2129	2.1e-50	XP_028072944.1	LOB domain-containing protein 33-like [Camellia sinensis]
Cluster-728.0	588	0	20	0	3.27	6.2054	2.9e-31	PSR86458.1	Transcription repressor like [Actinidia chinensis var. chinensis]
Cluster-15754.31650	1075	0	40	0	2.69	6.1913	1.7e-93	PSS24613.1	NAC transcription factor [Actinidia chinensis var. chinensis]
Cluster-15754.1871	1535	2	71	0.09	3.06	6.1893	3.3e-82	PSS23604.1	Growth-regulating factor like [Actinidia chinensis var. chinensis]
Cluster-15754.1332	1375	5	166	0.25	8.18	6.1393	9.3e-113	XP_028056542.1	transcription factor MYB93-like [Camellia sinensis]
Cluster-1282.0	2061	0	46	0	1.41	6.1231	2.6e-58	PSS11272.1	B3 domain-containing transcription factor [Actinidia chinensis var. chinensis]
Cluster-15754.6405	4054	9.84	538.64	0.15	7.84	6.087	6.7e-26	XP_011022387.1	PREDICTED: LOB domain-containing protein 4-like [Populus euphratica]
Cluster-15754.6405	4054	9.84	538.64	0.15	7.84	6.087	6.7e-26	XP_011022387.1	PREDICTED: LOB domain-containing protein 4-like [Populus euphratica]
Cluster-13935.0	1750	4	131	0.15	4.84	6.0779	2.7e-189	XP_028111700.1	protein SHORT-ROOT-like [Camellia sinensis]
Cluster-15754.32495	1165	0	3	0	0.18	6.0565	6.8e-48	XP_009613708.1	PREDICTED: protein LATERAL ORGAN BOUNDARIES-like [Nicotiana tomentosiformis]
Cluster-15754.1216	2666	8	536.98	0.19	12.31	6.0482	0	XP_028051373.1	ATP-dependent DNA helicase DDM1 isoform X1 [Camellia sinensis]
Cluster-15754.611	1674	1	136	0.04	5.29	6.0209	1.2e-98	XP_028091328.1	transcription factor MYB83-like [Camellia sinensis]
Cluster-779.0	806	0	18	0	1.8	5.9188	5.9e-83	PHT45721.1	NAC domain-containing protein 37 [Capsicum baccatum]
Cluster-12952.0	1030	1	42	0.07	2.99	5.9104	1.7e-63	PSS01241.1	Transcription factor like [Actinidia chinensis var. chinensis]
Cluster-10124.0	812	1	20	0.1	1.97	5.8902	4.3e-73	XP_011080777.1	LOB domain-containing protein 12 [Sesamum indicum]
Cluster-15754.1082	1299	2	72	0.11	3.81	5.8822	5.4e-86	XP_028121180.1	transcription factor MYB63-like [Camellia sinensis]
Cluster-13933.0	698	2	44	0.25	5.44	5.8315	4.1e-48	PSR88216.1	Basic leucine zipper like [Actinidia chinensis var. chinensis]
Cluster-499.0	876	0	14	0	1.24	5.8186	4.3e-39	XP_028088689.1	transcription factor bHLH118-like isoform X1 [Camellia sinensis]
Cluster-12175.0	1182	3	57	0.18	3.39	5.8182	1.3e-62	PSS28666.1	Two-component response regulator like [Actinidia chinensis var. chinensis]
Cluster-689.0	492	0	4	0	0.91	5.7496	4.3e-12	PON87570.1	Zinc finger, LIM-type [Trema orientale]
Cluster-902.0	867	0	14	0	1.26	5.7485	4.2e-95	KZV27404.1	transcriptional regulator STERILE APETALA-like [Dorcoceras hygrometricum]
Cluster-10656.0	1864	3	95	0.11	3.26	5.7004	2e-126	XP_021289188.1	trihelix transcription factor PTL [Herrania umbratica]
Cluster-15754.1166	1222	1	66	0.06	3.77	5.6748	3.6e-31	PSS35992.1	MADS-box transcription factor [Actinidia chinensis var. chinensis]
Cluster-15754.2469	2120	32	3883	0.98	115.01	5.672	3.4e-29	PSS33599.1	LOB domain-containing protein [Actinidia chinensis var. chinensis]
Cluster-1143.0	867	0	11	0	0.99	5.6589	5.1e-56	XP_028100199.1	transcription factor MYB41-like [Camellia sinensis]
Cluster-7680.0	2042	9	302.94	0.29	9.36	5.6533	1.8e-184	XP_028108904.1	bZIP transcription factor TGA10 [Camellia sinensis]
Cluster-15754.224	760	0.87	11	0.1	1.2	5.6446	5.1e-44	XP_028082197.1	ethylene-responsive transcription factor WIN1-like isoform X2 [Camellia sinensis]
Cluster-15754.2722	1025	4	63	0.29	4.51	5.6332	1.6e-48	XP_028072403.1	B3 domain-containing protein REM14-like [Camellia sinensis]
Cluster-913.0	799	0	12	0	1.21	5.588	1.2e-48	PSS14002.1	LOB domain-containing protein [Actinidia chinensis var. chinensis]
Cluster-15754.1217	3243	4	474.02	0.08	8.77	5.5724	2.5e-164	XP_028051373.1	ATP-dependent DNA helicase DDM1 isoform X1 [Camellia sinensis]
Cluster-15754.1217	3243	4	474.02	0.08	8.77	5.5724	2.5e-164	XP_028051373.1	ATP-dependent DNA helicase DDM1 isoform X1 [Camellia sinensis]
Cluster-15754.29528	2383	0	95	0	2.47	5.5636	6.4e-202	CAN63760.1	hypothetical protein VITISV_008633 [Vitis vinifera]
Cluster-476.0	1401	0	20	0	0.96	5.5554	5.8e-195	XP_028122243.1	protein SCARECROW-like [Camellia sinensis]
Cluster-15754.29350	1135	25	622	1.61	38.98	5.5545	1.1e-50	PSS11198.1	Zinc finger protein [Actinidia chinensis var. chinensis]
Cluster-15754.768	1140	2	144	0.13	8.97	5.5456	1.8e-101	XP_028109188.1	NAC domain-containing protein 73-like [Camellia sinensis]
Cluster-15754.29792	754	7	422	0.78	46.44	5.5184	5.6e-51	XP_028121708.1	homeobox-leucine zipper protein ATHB-52-like isoform X2 [Camellia sinensis]
Cluster-14571.0	823	1	32.98	0.1	3.19	5.5156	3.2e-20	EPS66328.1	hypothetical protein M569_08448, partial [Genlisea aurea]
Cluster-202.0	722	0	7	0	0.82	5.5093	4.7e-39	XP_009335611.1	PREDICTED: protein SHI RELATED SEQUENCE 1 isoform X1 [Pyrus x bretschneideri]
Cluster-5489.0	1382	3	58	0.15	2.84	5.5078	5.2e-39	XP_021286892.1	myb-related protein 308 [Herrania umbratica]
Cluster-15754.30410	1255	13	575	0.74	31.72	5.4913	6.2e-39	PIN20959.1	hypothetical protein CDL12_06354 [Handroanthus impetiginosus]
Cluster-15754.30238	739	1	44	0.12	4.99	5.4725	1.1e-91	XP_028052596.1	histone-lysine N-methyltransferase ATXR6 [Camellia sinensis]
Cluster-15754.30227	486	0	21	0	4.88	5.4596	4.7e-51	PSS32979.1	Histone-lysine N-methyltransferase [Actinidia chinensis var. chinensis]
Cluster-15754.2598	1748	3	118	0.11	4.36	5.4584	5e-127	PSS07301.1	Zinc finger CCCH domain-containing protein [Actinidia chinensis var. chinensis]
Cluster-15754.408	1226	4	206	0.23	11.7	5.4507	3e-78	XP_028070755.1	B3 domain-containing protein At3g19184 [Camellia sinensis]
Cluster-10294.0	1121	2	31	0.13	1.97	5.4463	4.6e-25	PSS20874.1	Transcription repressor like [Actinidia chinensis var. chinensis]
Cluster-11790.0	3546	4	143	0.07	2.4	5.4267	0	PSS17611.1	Histidine kinase [Actinidia chinensis var. chinensis]
Cluster-6856.0	876	1	20	0.09	1.77	5.4112	1.7e-22	XP_028074157.1	transcription repressor OFP8-like [Camellia sinensis]
Cluster-15754.32520	599	0	4	0	0.63	5.3901	1.2e-19	PPD90420.1	hypothetical protein GOBAR_DD12653 [Gossypium barbadense]
Cluster-15754.2380	1125	2	69	0.13	4.37	5.3863	6.3e-59	PSS31334.1	Zinc-finger homeodomain protein [Actinidia chinensis var. chinensis]
Cluster-15488.0	1091	4	134	0.27	8.84	5.3811	5.1e-98	XP_028123795.1	protein ODORANT1-like [Camellia sinensis]
Cluster-15754.1366	1306	3	141	0.16	7.4	5.3667	2.3e-89	PSS11055.1	Transcription factor like [Actinidia chinensis var. chinensis]
Cluster-15754.1465	2678	15	483	0.35	11.01	5.3469	3.8e-86	XP_019415292.1	PREDICTED: AP2-like ethylene-responsive transcription factor ANT isoform X3 [Lupinus angustifolius]
Cluster-2125.0	751	0	9	0	1	5.2698	1.2e-45	PSS09393.1	Zinc finger protein [Actinidia chinensis var. chinensis]
Cluster-15754.690	639	2	78	0.29	11.1	5.2452	4.3e-20	XP_021639835.1	nuclear transcription factor Y subunit C-8-like [Hevea brasiliensis]
Cluster-15754.1577	979	3	31	0.23	2.36	5.24	9.6e-88	XP_004246952.1	NAC domain-containing protein 21/22 [Solanum lycopersicum]
Cluster-821.0	731	0	9	0	1.04	5.2332	9.2e-43	XP_019465253.1	PREDICTED: protein CUP-SHAPED COTYLEDON 2-like [Lupinus angustifolius]
Cluster-742.0	482	0	4	0	0.95	5.1624	1.7e-29	PSR93131.1	Transcriptional regulator RABBIT EARS like [Actinidia chinensis var. chinensis]
Cluster-15754.1496	1364	1	199	0.05	9.9	5.1612	8.2e-61	XP_021641455.1	ethylene-responsive transcription factor ERF062-like [Hevea brasiliensis]
Cluster-15754.29420	1358	32	823	1.65	41.17	5.1528	7.7e-51	XP_010249578.1	PREDICTED: dehydration-responsive element-binding protein 3-like [Nelumbo nucifera]
Cluster-14634.0	2564	2	80	0.05	1.91	5.1514	0	XP_028071993.1	DNA repair protein RAD5B-like [Camellia sinensis]
Cluster-10059.0	1296	1	49	0.05	2.6	5.1508	1.6e-101	PSS32255.1	Transcription factor like [Actinidia chinensis var. chinensis]
Cluster-367.0	469	0	5	0	1.25	5.1416	4e-07	XP_011020846.1	PREDICTED: protein TIFY 9-like [Populus euphratica]
Cluster-771.0	421	0	4	0	1.27	5.091	1.7e-57	XP_022741916.1	myb-related protein 315-like [Durio zibethinus]
Cluster-15754.1098	1323	18	780	0.96	40.3	5.0853	2.5e-38	XP_007226910.1	zinc finger protein 5 [Prunus persica]
Cluster-15754.1701	1279	3	236	0.17	12.72	5.0834	2e-125	PSS10212.1	NAC domain-containing protein [Actinidia chinensis var. chinensis]
Cluster-2199.0	1939	0	31	0	1.02	5.0772	1.8e-130	AZL19374.1	transcription factor GRAS1 [Diospyros kaki]
Cluster-824.1	735	0	2	0	0.23	5.0623	8.8e-110	PSR84595.1	Zinc finger protein like [Actinidia chinensis var. chinensis]
Cluster-15754.30545	1118	17	338	1.11	21.6	5.051	4.5e-57	XP_028085106.1	ethylene-responsive transcription factor ERF014-like [Camellia sinensis]
Cluster-6357.0	589	1	21	0.16	3.42	5.0304	2.3e-28	XP_027091069.1	dof zinc finger protein DOF3.4-like [Coffea arabica]
Cluster-15754.651	1393	5	218	0.25	10.57	5.0246	8.8e-26	XP_028080927.1	ethylene-responsive transcription factor 13-like [Camellia sinensis]
Cluster-15754.29286	1234	0	115	0	6.48	5.0228	4.9e-113	XP_028070559.1	NAC domain-containing protein 100-like [Camellia sinensis]
Cluster-15754.32106	1330	4	88	0.21	4.52	5.0008	6.1e-93	XP_028111304.1	NAC domain-containing protein 21/22-like [Camellia sinensis]
Cluster-8677.0	509	0	8	0	1.7	5.0001	1.1e-37	CDP05544.1	unnamed protein product [Coffea canephora]
Cluster-10110.0	1400	1	37	0.05	1.78	4.9907	4.4e-25	PSS29196.1	NAC domain-containing protein [Actinidia chinensis var. chinensis]
Cluster-10004.0	1045	7.99	259.67	0.57	18.12	4.9616	7.3e-110	XP_028073018.1	LOW QUALITY PROTEIN: heat stress transcription factor B-4-like [Camellia sinensis]
Cluster-3834.0	1112	5	163	0.33	10.49	4.9592	1e-29	PSR89764.1	Transcription factor bHLH36 like [Actinidia chinensis var. chinensis]
Cluster-15754.1267	1273	38	1006	2.12	54.52	4.8777	1.9e-72	PSS32880.1	Transcription factor like [Actinidia chinensis var. chinensis]
Cluster-2911.0	1872	8	133	0.28	4.54	4.8739	2.7e-70	XP_028122442.1	zinc finger protein ZAT4-like [Camellia sinensis]
Cluster-15065.0	970	0	24	0	1.85	4.8597	9e-70	XP_028092113.1	LOB domain-containing protein 15-like [Camellia sinensis]
Cluster-15754.31416	809	3	131	0.3	13	4.8283	5.2e-39	XP_024177370.1	LOB domain-containing protein 21-like [Rosa chinensis]
Cluster-15754.1487	974	1	26	0.08	1.99	4.8197	7.4e-64	PSS29196.1	NAC domain-containing protein [Actinidia chinensis var. chinensis]
Cluster-15754.1367	1055	9	139	0.64	9.58	4.8155	5.2e-79	XP_028091746.1	B3 domain-containing protein Os06g0194400-like [Camellia sinensis]
Cluster-12601.0	802	1	5	0.1	0.5	4.804	1.4e-68	XP_028053739.1	transcription factor ABORTED MICROSPORES-like [Camellia sinensis]
Cluster-10110.1	909	0	31	0	2.61	4.7939	3.2e-45	XP_028059124.1	NAC domain-containing protein 104-like [Camellia sinensis]
Cluster-2692.1	840	0	5	0	0.47	4.7892	4.3e-20	OIV93102.1	hypothetical protein TanjilG_20764 [Lupinus angustifolius]
Cluster-2692.1	840	0	5	0	0.47	4.7892	4.3e-20	OIV93102.1	hypothetical protein TanjilG_20764 [Lupinus angustifolius]
Cluster-15461.0	890	11	182	0.97	15.78	4.7865	5.9e-52	PSR89432.1	NAC domain-containing protein [Actinidia chinensis var. chinensis]
Cluster-15754.30465	1395	69	1248	3.44	60.42	4.7611	6.5e-122	XP_028120869.1	NAC transcription factor 25-like [Camellia sinensis]
Cluster-15754.32432	1061	0	28	0	1.92	4.7533	1.9e-68	XP_028102429.1	ethylene-responsive transcription factor ERF086-like [Camellia sinensis]
Cluster-15754.6406	4118	3.16	126.36	0.05	1.81	4.7417	6.8e-26	XP_011022387.1	PREDICTED: LOB domain-containing protein 4-like [Populus euphratica]
Cluster-15754.6406	4118	3.16	126.36	0.05	1.81	4.7417	6.8e-26	XP_011022387.1	PREDICTED: LOB domain-containing protein 4-like [Populus euphratica]
Cluster-15754.23572	2246	61	1171	1.75	32.49	4.6852	2.3e-132	XP_020552199.1	transcription factor TGA9 isoform X3 [Sesamum indicum]
Cluster-15754.2535	1550	3	120.99	0.13	5.16	4.6528	1.1e-90	PSR95994.1	Tubby-like protein [Actinidia chinensis var. chinensis]
Cluster-15754.2535	1550	3	120.99	0.13	5.16	4.6528	1.1e-90	PSR95994.1	Tubby-like protein [Actinidia chinensis var. chinensis]
Cluster-15754.1307	1597	12	103	0.51	4.24	4.6283	6.6e-118	AKC35106.1	knotted-like 6 protein [Primula vulgaris]
Cluster-15754.3822	1146	20	732	1.27	45.31	4.6258	5.9e-44	EEF35066.1	zinc finger protein, putative [Ricinus communis]
Cluster-11177.0	1763	3	77	0.11	2.82	4.6094	6.2e-186	XP_028085086.1	nodulation-signaling pathway 2 protein [Camellia sinensis]
Cluster-291.1	506	0	1	0	0.21	4.6087	2.5e-31	XP_016671881.1	PREDICTED: ethylene-responsive transcription factor RAP2-11-like [Gossypium hirsutum]
Cluster-15754.3877	2908	267	3628.7	5.76	75.59	4.576	7.1e-54	PIA62606.1	hypothetical protein AQUCO_00200545v1 [Aquilegia coerulea]
Cluster-15754.31559	1807	10	231	0.37	8.22	4.5441	2.7e-67	CBI28638.3	unnamed protein product, partial [Vitis vinifera]
Cluster-15987.0	1055	4	53	0.28	3.65	4.5353	5.5e-73	PSS28789.1	Myb-related protein [Actinidia chinensis var. chinensis]
Cluster-15754.30211	1406	13	192	0.64	9.21	4.4897	2.5e-97	PSS11580.1	Peregrin like [Actinidia chinensis var. chinensis]
Cluster-15754.29915	2453	14	193	0.36	4.85	4.4677	9.5e-76	XP_019435565.1	PREDICTED: LIM domain-containing protein WLIM2b-like [Lupinus angustifolius]
Cluster-2614.0	739	0	20	0	2.27	4.4572	2e-53	PSS30806.1	Homeobox-leucine zipper protein like [Actinidia chinensis var. chinensis]
Cluster-15754.1174	1131	1	27	0.06	1.7	4.4263	4e-77	XP_028126694.1	transcription factor bHLH25-like [Camellia sinensis]
Cluster-2390.0	718	0	36	0	4.26	4.4102	3.6e-31	CDO99509.1	unnamed protein product [Coffea canephora]
Cluster-15754.7656	881	48	831	4.31	73.09	4.4042	1.2e-28	PSS29511.1	Glycine-rich protein [Actinidia chinensis var. chinensis]
Cluster-10254.0	1101	1	56	0.07	3.65	4.3576	2.6e-41	XP_017234061.1	PREDICTED: zinc finger protein ZAT1-like [Daucus carota subsp. sativus]
Cluster-15754.29560	1903	62	1100	2.15	36.86	4.353	9.3e-196	XP_027066053.1	regulatory protein NPR5-like [Coffea arabica]
Cluster-6616.0	845	3	15	0.29	1.4	4.35	7.6e-65	XP_028119270.1	transcription factor MYB27-like [Camellia sinensis]
Cluster-1603.0	720	0	4	0	0.47	4.3474	1.7e-65	XP_028109956.1	MADS-box transcription factor 23-like isoform X1 [Camellia sinensis]
Cluster-15754.29239	2118	42	718	1.29	21.29	4.3458	3.1e-67	XP_024026981.1	protein LATERAL ROOT PRIMORDIUM 1, partial [Morus notabilis]
Cluster-15754.32234	1561	8	73	0.35	3.09	4.3413	9e-80	PSS11253.1	Growth-regulating factor like [Actinidia chinensis var. chinensis]
Cluster-5151.0	1636	0	37	0	1.48	4.3177	1.4e-86	XP_017971541.1	PREDICTED: MADS-box transcription factor 23 [Theobroma cacao]
Cluster-790.1	1009	3	20	0.22	1.46	4.3118	4.7e-29	XP_028075013.1	transcription factor MYB14-like [Camellia sinensis]
Cluster-15754.1844	2276	13	207.21	0.37	5.66	4.2923	1.2e-24	KRH34918.1	hypothetical protein GLYMA_10G213500 [Glycine max]
Cluster-15754.1841	1352	10	170	0.52	8.55	4.2893	3.2e-57	XP_028096806.1	transcription factor MYB59-like isoform X2 [Camellia sinensis]
Cluster-15754.1841	1352	10	170	0.52	8.55	4.2893	3.2e-57	XP_028096806.1	transcription factor MYB59-like isoform X2 [Camellia sinensis]
Cluster-15754.195	1078	0	25	0	1.67	4.2656	2.8e-112	XP_028111639.1	NAC domain-containing protein 100-like [Camellia sinensis]
Cluster-15754.29222	1051	124	1982.98	8.8	137.34	4.2542	4.3e-33	CBI30599.3	unnamed protein product, partial [Vitis vinifera]
Cluster-15754.18886	3768	107	1554	1.75	24.45	4.2299	0	PSS31271.1	Auxin response factor like [Actinidia chinensis var. chinensis]
Cluster-15754.2794	2075	348	6294.19	10.92	191.03	4.1947	4.9e-73	XP_028112640.1	uncharacterized protein LOC114310753 [Camellia sinensis]
Cluster-15754.1729	975	2	15	0.16	1.15	4.1662	2.6e-37	XP_028085106.1	ethylene-responsive transcription factor ERF014-like [Camellia sinensis]
Cluster-12075.0	717	3	26	0.36	3.09	4.1497	1.9e-40	OTG35629.1	putative MADS-box transcription factor family protein [Helianthus annuus]
Cluster-15754.809	1581	22	269	0.94	11.2	4.1362	4.3e-29	PSR91532.1	Transcription factor bHLH120 like [Actinidia chinensis var. chinensis]
Cluster-15754.2764	1743	133	4239.05	5.09	157.31	4.1271	2.5e-38	PHU22037.1	Ethylene-responsive transcription factor RAP2-3 [Capsicum chinense]
Cluster-15754.2974	1149	1	34	0.06	2.1	4.1146	6.7e-40	PSR96183.1	Telomere repeat-binding factor like [Actinidia chinensis var. chinensis]
Cluster-15754.29463	1017	84	1106	6.22	80.01	4.0964	1.1e-73	RVX00034.1	WUSCHEL-related homeobox 4 [Vitis vinifera]
Cluster-11294.0	1676	8	59	0.32	2.29	4.0886	1.6e-26	XP_022860555.1	telomere repeat-binding protein 2-like isoform X2 [Olea europaea var. sylvestris]
Cluster-15754.1547	1783	39	429.02	1.45	15.5	4.037	2.3e-79	RRT46260.1	hypothetical protein B296_00043007, partial [Ensete ventricosum]
Cluster-15754.32288	1123	7	28	0.46	1.78	4.0147	8.5e-72	XP_028111304.1	NAC domain-containing protein 21/22-like [Camellia sinensis]
Cluster-15754.29957	975	11	277	0.86	21.2	4.0028	1.3e-47	XP_022154146.1	probable WRKY transcription factor 13 [Momordica charantia]
Cluster-15754.1898	1899	17	237	0.59	7.96	3.9954	5.3e-34	PSS04795.1	Dof zinc finger protein like [Actinidia chinensis var. chinensis]
Cluster-9515.0	825	2	78	0.2	7.53	3.9908	3.2e-28	PSS05836.1	Homeobox-leucine zipper protein like [Actinidia chinensis var. chinensis]
Cluster-15754.14774	1404	86	1929	4.25	92.65	3.9627	1.6e-99	XP_002285595.1	PREDICTED: transcription factor bHLH93 [Vitis vinifera]
Cluster-2520.0	838	0	13	0	1.23	3.9553	1.1e-39	XP_028106507.1	ethylene-responsive transcription factor ABR1-like isoform X3 [Camellia sinensis]
Cluster-10887.0	1891	17	157	0.59	5.3	3.9402	1e-154	PSS35255.1	NAC domain-containing protein [Actinidia chinensis var. chinensis]
Cluster-9652.0	2170	5	30	0.15	0.87	3.9089	6.9e-86	XP_028091360.1	uncharacterized protein LOC114291696 [Camellia sinensis]
Cluster-15754.5917	355	6	65	2.82	32.61	3.9062	1.9e-25	AID51420.1	ethylene response factor 15 [Diospyros kaki]
Cluster-15754.30550	1719	7	114	0.27	4.3	3.8924	4.3e-75	XP_028087422.1	ethylene-responsive transcription factor CRF4-like [Camellia sinensis]
Cluster-15750.0	1063	2	14	0.14	0.96	3.8892	1.7e-69	AIT52251.1	MYB family protein [Jatropha curcas]
Cluster-15668.0	1460	3	17	0.14	0.78	3.8693	5.8e-113	PSR95205.1	BEL1-like homeodomain protein 8 [Actinidia chinensis var. chinensis]
Cluster-15754.3489	749	100	1294	11.28	143.83	3.8065	5.2e-33	XP_022876094.1	HMG1/2-like protein [Olea europaea var. sylvestris]
Cluster-15754.11784	4375	34.12	593.73	0.48	7.97	3.7824	5.7e-257	OIT37870.1	lysine-specific demethylase jmj25 [Nicotiana attenuata]
Cluster-15754.12677	791	0	20	0	2.05	3.7793	1.2e-40	XP_015873119.1	homeobox-leucine zipper protein HOX11 [Ziziphus jujuba]
Cluster-15754.882	1923	28	286	0.96	9.47	3.7725	2.1e-142	XP_028068479.1	AP2-like ethylene-responsive transcription factor AIL5 [Camellia sinensis]
Cluster-2439.0	862	0	11	0	1	3.7186	8.9e-45	CDP02017.1	unnamed protein product [Coffea canephora]
Cluster-15754.2942	1269	32.71	500.05	1.83	27.21	3.591	1.8e-62	XP_023899027.1	transcription factor TT2-like [Quercus suber]
Cluster-12186.0	986	22	129	1.7	9.73	3.5766	2.6e-64	PSS31399.1	Transcription factor like [Actinidia chinensis var. chinensis]
Cluster-15754.27276	1168	32	360	1.98	21.75	3.5764	6.4e-54	XP_028121981.1	ethylene-responsive transcription factor ERF017-like [Camellia sinensis]
Cluster-15754.2943	731	1	19	0.12	2.19	3.5307	6.2e-07	XP_026658863.1	transcription factor TT2-like isoform X1 [Phoenix dactylifera]
Cluster-15754.9814	1021	250	1867.03	18.42	134.35	3.5238	1.6e-56	PSS17298.1	Zinc finger protein [Actinidia chinensis var. chinensis]
Cluster-15754.2959	2243	202	1519	5.81	42.21	3.5167	4.9e-188	XP_028086747.1	nodulation-signaling pathway 1 protein [Camellia sinensis]
Cluster-15754.10754	3011	229	2142	4.76	42.95	3.5031	1.6e-202	XP_028092078.1	scarecrow-like protein 33 [Camellia sinensis]
Cluster-15754.32283	1090	4	51	0.27	3.37	3.5018	5e-85	XP_028082936.1	transcription factor RAX3 [Camellia sinensis]
Cluster-15754.2613	1365	15	154	0.77	7.66	3.485	1.7e-58	XP_028120080.1	protein TIFY 6A-like isoform X4 [Camellia sinensis]
Cluster-15754.32293	1109	4	46	0.26	2.97	3.4592	3.3e-44	XP_028091628.1	transcription factor bHLH51-like [Camellia sinensis]
Cluster-15754.29495	1320	139	1230	7.41	63.73	3.4465	8.3e-34	XP_028123644.1	LOB domain-containing protein 37-like [Camellia sinensis]
Cluster-15754.29495	1320	139	1230	7.41	63.73	3.4465	8.3e-34	XP_028123644.1	LOB domain-containing protein 37-like [Camellia sinensis]
Cluster-15754.2413	2393	49.29	759.95	1.32	19.64	3.4415	1.3e-16	RXI00975.1	hypothetical protein DVH24_001209 [Malus domestica]
Cluster-15754.11750	1521	29	217	1.3	9.46	3.4177	2.4e-77	XP_028056424.1	transcription factor SPATULA-like [Camellia sinensis]
Cluster-15754.29612	1288	21	346	1.15	18.48	3.4157	7.1e-38	XP_028061031.1	dof zinc finger protein DOF3.4-like [Camellia sinensis]
Cluster-15754.2569	7065	89.96	560.98	0.76	4.56	3.3911	6.6e-53	XP_028094519.1	transcription factor SRM1 [Camellia sinensis]
Cluster-15754.30673	1246	38	338	2.17	18.82	3.3833	6.8e-70	RVX22906.1	Transcription repressor OFP4 [Vitis vinifera]
Cluster-15754.30930	1105	10	38	0.67	2.47	3.3705	4.9e-72	PSS21592.1	LOB domain-containing protein [Actinidia chinensis var. chinensis]
Cluster-12962.0	1236	21	86	1.21	4.84	3.3686	6.6e-102	XP_028109092.1	myb-related protein 306-like [Camellia sinensis]
Cluster-15754.31343	1376	33	270	1.67	13.29	3.3636	4e-55	XP_028114917.1	auxin-responsive protein IAA13-like [Camellia sinensis]
Cluster-15754.30703	1312	11	67	0.59	3.5	3.3437	8.9e-113	XP_028119929.1	BTB/POZ domain-containing protein At3g56230 isoform X1 [Camellia sinensis]
Cluster-15754.27706	1966	18	229	0.6	7.39	3.3301	3.9e-96	XP_028060341.1	transcription factor MYB86-like [Camellia sinensis]
Cluster-5682.0	1595	2	14	0.08	0.58	3.3266	1.8e-136	PSS35255.1	NAC domain-containing protein [Actinidia chinensis var. chinensis]
Cluster-7880.0	1095	4	29	0.27	1.9	3.3255	5.8e-65	PSS01311.1	Myb family transcription factor [Actinidia chinensis var. chinensis]
Cluster-6206.0	1360	15	242	0.77	12.09	3.239	3.1e-52	PSR93463.1	Ethylene-responsive transcription factor [Actinidia chinensis var. chinensis]
Cluster-15754.2110	1972	33	360	1.1	11.58	3.2356	6.1e-65	XP_028094686.1	dof zinc finger protein DOF2.1-like [Camellia sinensis]
Cluster-15754.31364	1901	35	129	1.21	4.33	3.187	8e-14	ADU52532.1	WRKY protein [Cucumis sativus]
Cluster-15754.29732	958	163	1329.38	13.06	104.2	3.1788	1.9e-32	PSR96374.1	Ethylene-responsive transcription factor [Actinidia chinensis var. chinensis]
Cluster-6551.0	2206	20	144	0.59	4.08	3.1674	3.3e-213	XP_028057193.1	uncharacterized protein LOC114261186 isoform X1 [Camellia sinensis]
Cluster-10499.0	1043	3	65	0.21	4.55	3.1508	3.8e-66	XP_028079508.1	homeobox-leucine zipper protein HAT22-like [Camellia sinensis]
Cluster-15754.6709	1226	81	486	4.73	27.61	3.1505	5.3e-35	PSS26139.1	Zinc finger protein [Actinidia chinensis var. chinensis]
Cluster-5528.0	1524	8	56	0.36	2.44	3.1451	9.5e-42	PSS04846.1	Myb family transcription factor [Actinidia chinensis var. chinensis]
Cluster-15754.30877	908	15	144	1.29	12.15	3.1262	5.7e-26	XP_015879406.1	mini zinc finger protein 2 [Ziziphus jujuba]
Cluster-15754.664	1861	6	84	0.21	2.89	3.1095	2.3e-74	XP_021683313.1	squamosa promoter-binding-like protein 8 isoform X1 [Hevea brasiliensis]
Cluster-15754.31744	1474	15	191	0.7	8.65	3.0975	3.9e-101	XP_028115735.1	transcription factor MYB108-like [Camellia sinensis]
Cluster-2805.0	1641	0	29	0	1.16	3.0965	3.9e-89	PSS08140.1	Two-component response regulator like [Actinidia chinensis var. chinensis]
Cluster-15754.4918	1844	26	235.12	0.93	8.17	3.0625	1.1e-28	CAN74896.1	hypothetical protein VITISV_029986 [Vitis vinifera]
Cluster-15754.4918	1844	26	235.12	0.93	8.17	3.0625	1.1e-28	CAN74896.1	hypothetical protein VITISV_029986 [Vitis vinifera]
Cluster-15754.110	1449	20	126	0.95	5.82	3.0505	7.1e-87	XP_028117437.1	transcription factor HHO2-like [Camellia sinensis]
Cluster-10819.0	1386	41	491	2.06	23.96	3.0504	1e-90	PSS13413.1	Transcription factor bHLH30 like [Actinidia chinensis var. chinensis]
Cluster-15754.13587	1751	495.01	3423.25	18.86	126.35	3.0427	1.9e-38	AZL19365.1	transcription factor bZIP7 [Diospyros kaki]
Cluster-15754.2715	1046	72	526	5.14	36.66	3.0369	7.2e-41	PSR88330.1	High mobility group B protein like [Actinidia chinensis var. chinensis]
Cluster-14488.0	915	2	22	0.17	1.84	3.0259	6.3e-41	PQQ09908.1	GATA transcription factor 19-like [Prunus yedoensis var. nudiflora]
Cluster-15754.31980	2570	41	321	1.01	7.66	3.0022	4.5e-193	XP_028108166.1	protein tesmin/TSO1-like CXC 3 [Camellia sinensis]
Cluster-15754.30571	1362	24	164	1.23	8.18	2.9948	8.5e-58	ALS54681.1	SOC1 [Camellia sinensis]
Cluster-15754.585	1235	2	31	0.12	1.75	2.9851	5.8e-138	GAV75606.1	NAM domain-containing protein [Cephalotus follicularis]
Cluster-15754.11870	1207	178	1369.61	10.59	79.36	2.982	1.8e-83	XP_028124609.1	transcription factor ILR3 [Camellia sinensis]
Cluster-15754.1596	1650	21	189	0.86	7.48	2.9668	4.2e-75	PSR96144.1	Auxin-responsive protein [Actinidia chinensis var. chinensis]
Cluster-15754.797	1794	4	33	0.15	1.18	2.9589	8.6e-26	PSS29368.1	Myb family transcription factor EFM like [Actinidia chinensis var. chinensis]
Cluster-15754.1926	992	216	1075	16.53	80.39	2.9465	2.2e-31	XP_028058387.1	ethylene-responsive transcription factor 4-like [Camellia sinensis]
Cluster-9820.0	993	2	14	0.15	1.05	2.9452	2.1e-66	PSS33085.1	Transcription factor like [Actinidia chinensis var. chinensis]
Cluster-15754.1655	1311	37	267	1.99	13.95	2.9185	1.6e-66	XP_028096806.1	transcription factor MYB59-like isoform X2 [Camellia sinensis]
Cluster-15754.1655	1311	37	267	1.99	13.95	2.9185	1.6e-66	XP_028096806.1	transcription factor MYB59-like isoform X2 [Camellia sinensis]
Cluster-15754.1793	2432	157	1413.25	4.12	35.87	2.8862	1.4e-55	XP_028065196.1	LOW QUALITY PROTEIN: transcription factor bHLH78-like [Camellia sinensis]
Cluster-9065.0	686	5	55	0.64	6.99	2.8681	3.9e-35	XP_028106981.1	ethylene-responsive transcription factor CRF1-like [Camellia sinensis]
Cluster-11535.0	1305	7	45	0.38	2.36	2.8445	1.7e-79	XP_021746451.1	PHD finger protein ALFIN-LIKE 7-like [Chenopodium quinoa]
Cluster-15754.2090	4732	236	1075	3.02	13.28	2.8224	3e-243	XP_028092839.1	zinc finger protein BRUTUS-like At1g18910 isoform X1 [Camellia sinensis]
Cluster-15754.477	1279	3	45	0.17	2.42	2.8106	5.5e-51	XP_028102050.1	myb family transcription factor EFM-like [Camellia sinensis]
Cluster-15754.1747	1312	9	43	0.48	2.24	2.7897	6.1e-130	PSS29918.1	NAC domain-containing protein [Actinidia chinensis var. chinensis]
Cluster-8000.0	2210	17	118	0.5	3.33	2.7843	3.1e-86	PWA62036.1	ARIA-interacting double AP2 domain protein [Artemisia annua]
Cluster-7052.0	1469	8	38	0.37	1.73	2.7384	3.6e-123	PSS19194.1	B3 domain-containing protein [Actinidia chinensis var. chinensis]
Cluster-15754.32556	1001	10	54	0.76	3.99	2.7348	6.3e-26	XP_006438845.1	protein TIFY 9 isoform X2 [Citrus clementina]
Cluster-15754.7878	1220	31	245	1.82	14.01	2.7308	1e-30	PSS11576.1	Ethylene-responsive transcription factor [Actinidia chinensis var. chinensis]
Cluster-15754.30651	1471	155	1197	7.25	54.33	2.7304	9.3e-127	XP_028061938.1	BTB/POZ and TAZ domain-containing protein 1-like [Camellia sinensis]
Cluster-15754.27778	4327	24	413	0.34	5.61	2.7244	1e-274	XP_028084104.1	histidine kinase 1-like [Camellia sinensis]
Cluster-15754.1569	1068	24	244	1.67	16.55	2.7219	3.9e-26	XP_023749547.1	upstream activation factor subunit spp27 [Lactuca sativa]
Cluster-4983.0	855	5	43	0.47	3.94	2.7213	4.2e-63	XP_028092641.1	probable WRKY transcription factor 12 isoform X1 [Camellia sinensis]
Cluster-15754.30730	1766	23	90	0.87	3.29	2.7142	4e-108	PSS02538.1	WRKY transcription factor 14 [Actinidia chinensis var. chinensis]
Cluster-15754.69	918	4	24	0.34	1.99	2.6888	8e-60	XP_028061166.1	LOW QUALITY PROTEIN: probable transcription factor KAN4 [Camellia sinensis]
Cluster-15754.1447	1554	106	654	4.64	27.79	2.6859	1.9e-122	AJF38901.1	NAC transcription factor [Diospyros kaki]
Cluster-15754.2214	923	39	149	3.29	12.29	2.6754	2.1e-15	XP_028117576.1	agamous-like MADS-box protein AGL29 [Camellia sinensis]
Cluster-15754.29493	1036	18	55	1.3	3.88	2.6702	4.3e-62	XP_028092113.1	LOB domain-containing protein 15-like [Camellia sinensis]
Cluster-15754.2169	1100	54	325.43	3.61	21.24	2.6592	1.2e-75	XP_021646043.1	heat stress transcription factor B-3-like [Hevea brasiliensis]
Cluster-15754.14990	4884	603	2860	7.48	34.16	2.598	1.2e-98	PSR92533.1	Two-component response regulator like [Actinidia chinensis var. chinensis]
Cluster-15875.0	1571	37	152.99	1.6	6.42	2.5963	1e-51	PSR95969.1	Transcription factor bHLH137 like [Actinidia chinensis var. chinensis]
Cluster-15754.8731	1792	23	100	0.85	3.59	2.593	6.4e-122	PSS07888.1	WRKY transcription factor 72 [Actinidia chinensis var. chinensis]
Cluster-15754.31390	1261	16	175	0.9	9.6	2.5896	1.1e-40	XP_018848410.1	PREDICTED: two-component response regulator ARR9 [Juglans regia]
Cluster-15754.1145	1543	60	341.9	2.65	14.65	2.5773	6e-68	PSS04269.1	Dof zinc finger protein like [Actinidia chinensis var. chinensis]
Cluster-15754.1189	1082	5	99	0.34	6.6	2.5745	1.5e-49	XP_022036380.1	transcription factor MYB44-like [Helianthus annuus]
Cluster-4211.0	1381	4	28	0.2	1.37	2.5686	3e-95	PSS31164.1	Protein CUP-SHAPED COTYLEDON 3 like [Actinidia chinensis var. chinensis]
Cluster-15754.27304	3039	190	920	3.91	18.26	2.5543	1.5e-33	PSS30065.1	Ethylene-responsive transcription factor 1B like [Actinidia chinensis var. chinensis]
Cluster-13209.0	1448	39	291	1.86	13.46	2.5436	4.8e-75	EOX91307.1	F-box family protein [Theobroma cacao]
Cluster-15754.1000	2284	41	177	1.15	4.82	2.5364	3.4e-67	XP_028103108.1	ethylene-responsive transcription factor WRI1 [Camellia sinensis]
Cluster-4798.0	675	4	18	0.53	2.35	2.5196	5.9e-20	TEY78914.1	EREBP-like factor [Salvia splendens]
Cluster-15754.8924	1367	601	2064	30.69	102.43	2.5157	3e-55	ADJ67440.1	ethylene response factor 11 [Actinidia deliciosa]
Cluster-15754.7943	2254	40	691.38	1.14	19.11	2.5129	2.6e-19	XP_028089226.1	myb-related protein 308-like [Camellia sinensis]
Cluster-15754.2444	1633	45	238	1.86	9.54	2.4959	1.4e-118	XP_028056060.1	transcription factor TGA3-like isoform X1 [Camellia sinensis]
Cluster-15754.548	872	8	43	0.73	3.84	2.4522	5.3e-29	XP_028107008.1	transcription factor bHLH13-like [Camellia sinensis]
Cluster-15754.22520	1122	0	20	0	1.27	2.4361	3.2e-143	PSS11661.1	Histone-lysine N-methyltransferase [Actinidia chinensis var. chinensis]
Cluster-12555.0	1429	8	25	0.39	1.18	2.4348	1.9e-121	KDP27142.1	hypothetical protein JCGZ_19841 [Jatropha curcas]
Cluster-15754.11703	1666	222	1105	8.96	43.24	2.4175	5.7e-80	XP_028126694.1	transcription factor bHLH25-like [Camellia sinensis]
Cluster-11575.0	1934	35	84	1.19	2.76	2.388	3.7e-99	XP_028121796.1	probable WRKY transcription factor 72 [Camellia sinensis]
Cluster-15754.31071	1071	36	209	2.49	14.12	2.3841	1.8e-63	PSS00173.1	Agamous-like MADS-box protein [Actinidia chinensis var. chinensis]
Cluster-15754.15950	4675	110	446	1.43	5.58	2.3808	7.7e-167	XP_028105352.1	uncharacterized protein LOC114304388 [Camellia sinensis]
Cluster-3989.0	1134	2	36	0.13	2.26	2.3591	1.3e-51	XP_016468919.1	PREDICTED: transcription factor MYB39-like [Nicotiana tabacum]
Cluster-15754.24922	696	31	147	3.9	18.27	2.343	1.6e-52	PSS31479.1	LOB domain-containing protein [Actinidia chinensis var. chinensis]
Cluster-15754.28590	1357	106	622	5.46	31.15	2.3301	1.7e-103	OMO74723.1	BZR1, transcriptional repressor [Corchorus capsularis]
Cluster-15754.17399	1298	129	647	7.02	34.23	2.2929	8.4e-31	PSS26766.1	Ethylene-responsive transcription factor [Actinidia chinensis var. chinensis]
Cluster-15754.4179	2443	83	435	2.17	10.98	2.2602	1.7e-194	XP_010036052.1	PREDICTED: protein SCARECROW [Eucalyptus grandis]
Cluster-6783.0	1506	9	53	0.41	2.34	2.2323	8.3e-30	XP_010443020.1	PREDICTED: zinc finger protein CONSTANS-LIKE 4-like [Camelina sativa]
Cluster-15754.5165	2298	351	1531.39	9.82	41.41	2.2089	1.6e-101	PSR96967.1	Ethylene-responsive transcription factor RAP2-12 like [Actinidia chinensis var. chinensis]
Cluster-13317.0	1938	25	88	0.85	2.89	2.2029	2.8e-62	PNT07088.1	hypothetical protein POPTR_013G067000 [Populus trichocarpa]
Cluster-15754.4915	2469	129	313	3.33	7.81	2.2013	1.8e-42	PSR96934.1	Nuclear transcription factor Y subunit A-3 like [Actinidia chinensis var. chinensis]
Cluster-15754.29754	2484	137	625	3.51	15.49	2.195	2.4e-74	XP_028086572.1	protein TIFY 8 isoform X1 [Camellia sinensis]
Cluster-15754.22788	1543	325.78	1260.7	14.39	54.03	2.1935	5.9e-15	PSS15449.1	Protein TIFY 10A like [Actinidia chinensis var. chinensis]
Cluster-15754.22788	1543	325.78	1260.7	14.39	54.03	2.1935	5.9e-15	PSS15449.1	Protein TIFY 10A like [Actinidia chinensis var. chinensis]
Cluster-15754.6308	1411	216	1162	10.62	55.48	2.1681	6.9e-103	PSS09478.1	WD repeat-containing protein [Actinidia chinensis var. chinensis]
Cluster-15754.27011	3198	153	914	2.98	17.16	2.1505	3.4e-291	PSR92888.1	Ethylene receptor like [Actinidia chinensis var. chinensis]
Cluster-15754.20067	954	144	562	11.6	44.3	2.1419	7.8e-34	XP_023751863.1	basic leucine zipper 4-like [Lactuca sativa]
Cluster-15754.6516	1389	469	2313	23.49	112.56	2.1401	3.1e-108	PSS01242.1	Zinc finger CCCH domain-containing protein [Actinidia chinensis var. chinensis]
Cluster-15754.10687	1282	33	158	1.82	8.49	2.1296	1.3e-60	PSR85959.1	Transcription factor like [Actinidia chinensis var. chinensis]
Cluster-15446.0	1686	18	76	0.72	2.93	2.1262	2.5e-11	AEC12208.1	JAZ1 [Maesa lanceolata]
Cluster-15446.0	1686	18	76	0.72	2.93	2.1262	2.5e-11	AEC12208.1	JAZ1 [Maesa lanceolata]
Cluster-13115.0	842	5	25	0.48	2.34	2.123	1.2e-51	XP_028058616.1	nuclear transcription factor Y subunit B-5-like [Camellia sinensis]
Cluster-15754.1062	994	53	241	4.04	17.97	2.1194	1.7e-23	XP_006419440.1	GATA transcription factor 16 [Citrus clementina]
Cluster-15754.31603	1164	2	13	0.12	0.79	2.0872	1.1e-24	PSS12092.1	Protein TIFY like [Actinidia chinensis var. chinensis]
Cluster-15754.5208	1692	166	669	6.58	25.71	2.087	2.1e-74	PSS18003.1	B-box zinc finger protein [Actinidia chinensis var. chinensis]
Cluster-15754.27641	1345	47	164	2.45	8.3	2.0864	3.3e-54	AYA73392.1	WRKY transcription factor 48 [Camellia sinensis]
Cluster-15754.1751	3301	72	344	1.35	6.24	2.0852	0	XP_028056419.1	LOW QUALITY PROTEIN: histone-lysine N-methyltransferase CLF [Camellia sinensis]
Cluster-15754.3807	1806	118	624	4.34	22.22	2.0783	1.9e-73	XP_028060074.1	dof zinc finger protein DOF4.6-like [Camellia sinensis]
Cluster-15754.6614	3473	28	209	0.5	3.59	2.0649	6.7e-176	XP_028118353.1	protein tesmin/TSO1-like CXC 2 isoform X3 [Camellia sinensis]
Cluster-15754.3283	1760	41	156	1.55	5.72	2.0607	4e-100	XP_028086269.1	NAC domain-containing protein 2-like [Camellia sinensis]
Cluster-15754.285	1201	6	32	0.36	1.87	2.0597	4.9e-41	XP_028055999.1	STOREKEEPER protein-like [Camellia sinensis]
Cluster-15754.12159	1036	165	719.18	11.93	50.76	2.0425	4.3e-38	PSR90036.1	Zinc finger protein [Actinidia chinensis var. chinensis]
Cluster-15754.15105	2175	1368.99	4482.79	40.72	128.98	2.0405	3.3e-80	ARQ20701.1	auxin early response protein AUX/IAA9 [Camellia sinensis]
Cluster-15754.15105	2175	1368.99	4482.79	40.72	128.98	2.0405	3.3e-80	ARQ20701.1	auxin early response protein AUX/IAA9 [Camellia sinensis]
Cluster-15754.11243	1712	34	122	1.33	4.62	2.0323	1.7e-55	XP_011083674.1	zinc-finger homeodomain protein 5 [Sesamum indicum]
Cluster-15754.15776	3048	132	471	2.71	9.32	2.0275	2e-91	XP_028071708.1	ethylene-responsive transcription factor ERF054-like [Camellia sinensis]
Cluster-15754.1583	1575	8	124	0.34	5.19	2.0198	3.9e-62	XP_028088115.1	B3 domain-containing protein Os01g0234100-like isoform X5 [Camellia sinensis]
Cluster-13283.0	1252	23	86	1.31	4.76	2.0173	5.7e-125	AKC35110.1	knotted-like 2 protein [Primula vulgaris]
Cluster-15754.5708	1918	270	959	9.26	31.85	2.0128	3.5e-102	XP_018817374.1	PREDICTED: protein SHORT-ROOT-like [Juglans regia]
Cluster-15754.5708	1918	270	959	9.26	31.85	2.0128	3.5e-102	XP_018817374.1	PREDICTED: protein SHORT-ROOT-like [Juglans regia]
Cluster-15754.10526	6172	171	501	1.66	4.68	2.0019	3e-187	PKA45634.1	Retrovirus-related Pol polyprotein from transposon TNT 1-94 [Apostasia shenzhenica]
Cluster-15754.10526	6172	171	501	1.66	4.68	2.0019	3e-187	PKA45634.1	Retrovirus-related Pol polyprotein from transposon TNT 1-94 [Apostasia shenzhenica]
Cluster-15754.1709	1923	18	89	0.62	2.95	1.997	3.5e-150	XP_002283706.1	PREDICTED: cyclic dof factor 2 [Vitis vinifera]
Cluster-15754.30127	2488	97	705	2.48	17.44	1.9916	7.4e-84	XP_028073820.1	AP2-like ethylene-responsive transcription factor ANT [Camellia sinensis]
Cluster-15754.8410	1567	84	262	3.64	11.02	1.9827	2.4e-64	PSR96144.1	Auxin-responsive protein [Actinidia chinensis var. chinensis]
Cluster-15754.4993	1987	147	531	4.84	16.93	1.9812	4.8e-203	XP_028079523.1	uncharacterized protein LOC114281278 [Camellia sinensis]
Cluster-15754.30647	1208	54	244	3.21	14.12	1.9606	1e-107	XP_028114317.1	B3 domain-containing protein Os07g0563300-like [Camellia sinensis]
Cluster-15754.29878	3591	320	1142	5.5	18.92	1.9591	0	XP_028056559.1	homeobox-leucine zipper protein ATHB-15 isoform X1 [Camellia sinensis]
Cluster-15754.30286	2568	134	406.93	3.31	9.72	1.9542	6.6e-27	XP_028098097.1	uncharacterized protein LOC114297817 [Camellia sinensis]
Cluster-15754.4184	3255	170	673.89	3.25	12.42	1.9418	0	XP_028072265.1	homeobox-leucine zipper protein REVOLUTA-like [Camellia sinensis]
Cluster-15754.2849	1241	14	35	0.8	1.96	1.9386	1.3e-105	XP_028124086.1	transcription factor MYB102-like [Camellia sinensis]
Cluster-15754.990	1472	131	437.66	6.12	19.85	1.9378	7.8e-57	XP_028092942.1	zinc finger protein 4 [Camellia sinensis]
Cluster-15754.29412	2671	273	1023	6.46	23.4	1.9371	3.6e-84	XP_009336382.1	PREDICTED: transcription factor TGA4-like isoform X4 [Pyrus x bretschneideri]
Cluster-15754.28041	1372	99	200	5.03	9.88	1.9311	1e-66	XP_028109764.1	probable WRKY transcription factor 48 [Camellia sinensis]
Cluster-15754.24813	1435	243	963.3	11.7	45.06	1.9271	9e-42	XP_016487564.1	PREDICTED: pathogenesis-related genes transcriptional activator PTI6-like [Nicotiana tabacum]
Cluster-15754.26465	2064	410	1169	12.94	35.69	1.9261	2.3e-131	PSS33046.1	Scarecrow-like protein [Actinidia chinensis var. chinensis]
Cluster-15754.30009	4373	46	188	0.64	2.52	1.9258	0	PSS34440.1	SNF2 domain-containing protein [Actinidia chinensis var. chinensis]
Cluster-15754.31457	2727	136	444	3.15	9.93	1.924	2e-26	PSS19696.1	Homeobox-leucine zipper protein [Actinidia chinensis var. chinensis]
Cluster-15754.2954	1514	153	572	6.91	25.08	1.9123	5e-75	XP_028052763.1	two-component response regulator ARR9-like isoform X2 [Camellia sinensis]
Cluster-10300.0	1186	18	69	1.09	4.09	1.8975	1.1e-37	XP_021286892.1	myb-related protein 308 [Herrania umbratica]
Cluster-15754.30300	1784	40	136	1.49	4.91	1.8941	3.6e-157	AZZ09249.1	AGAMOUS-LIKE PROTEIN 65 [Primula vulgaris]
Cluster-15754.16874	3754	613	3009.7	10.04	47.55	1.8854	4.6e-154	XP_028099683.1	protein NLP2-like [Camellia sinensis]
Cluster-15754.1832	1523	88	229	3.95	9.97	1.8816	2.3e-51	XP_019177314.1	PREDICTED: ethylene-responsive transcription factor RAP2-4-like [Ipomoea nil]
Cluster-15754.464	1328	112.26	207	5.94	10.64	1.8779	5.3e-65	PSS29042.1	WRKY transcription factor [Actinidia chinensis var. chinensis]
Cluster-15754.27363	3719	91	433	1.51	6.91	1.8698	0	XP_028124804.1	transcription factor MYB3R-1-like isoform X1 [Camellia sinensis]
Cluster-15754.41	4261	77	290	1.1	4	1.8402	0	XP_028084818.1	BRCT domain-containing protein At4g02110 [Camellia sinensis]
Cluster-15754.6975	954	272	774	21.92	61.01	1.826	2.3e-33	PSS12065.1	Glycine-rich protein [Actinidia chinensis var. chinensis]
Cluster-15754.1743	2292	53	140	1.49	3.8	1.7993	2e-27	PNT39763.2	hypothetical protein POPTR_004G057900 [Populus trichocarpa]
Cluster-15754.19963	511	293	819	61.32	172.55	1.7982	9.9e-52	XP_022765065.1	LIM domain-containing protein WLIM2b-like isoform X2 [Durio zibethinus]
Cluster-15754.23175	2161	23	74	0.69	2.14	1.7924	5.3e-163	KDP33771.1	hypothetical protein JCGZ_07342 [Jatropha curcas]
Cluster-15754.8893	3180	2203.02	6036.09	43.14	114.05	1.7907	1.8e-82	PSR96967.1	Ethylene-responsive transcription factor RAP2-12 like [Actinidia chinensis var. chinensis]
Cluster-8958.0	2325	69	209	1.9	5.58	1.7901	6.9e-76	PSS08121.1	WRKY transcription factor [Actinidia chinensis var. chinensis]
Cluster-15754.17856	2395	1218.49	3447	32.55	88.99	1.7787	2.6e-219	AHB17746.1	GA repressor DELLA [Actinidia deliciosa]
Cluster-15754.29913	1498	49	222	2.24	9.86	1.7767	4.6e-65	XP_028087422.1	ethylene-responsive transcription factor CRF4-like [Camellia sinensis]
Cluster-15754.7676	1332	23.16	136.05	1.22	6.97	1.7554	7.5e-59	XP_028075617.1	homeobox-leucine zipper protein HOX11-like [Camellia sinensis]
Cluster-15754.5155	2217	100	177	2.91	4.98	1.7512	3.6e-183	CAN62656.1	hypothetical protein VITISV_023403 [Vitis vinifera]
Cluster-16654.0	1306	35	83	1.89	4.36	1.7444	6e-53	PNT37706.1	hypothetical protein POPTR_005G203200 [Populus trichocarpa]
Cluster-15754.17613	3811	403.23	1333.31	6.5	20.73	1.74	8.6e-241	XP_028067822.1	FACT complex subunit SSRP1-like [Camellia sinensis]
Cluster-15754.30044	1872	175	618	6.17	21.11	1.739	8.4e-149	PSR93558.1	Heat shock factor protein [Actinidia chinensis var. chinensis]
Cluster-15754.2510	2529	288	669	7.24	16.26	1.7216	1.9e-180	XP_028068208.1	scarecrow-like protein 13 [Camellia sinensis]
Cluster-15754.1727	2693	270.06	658.99	6.34	14.94	1.7204	3.2e-32	XP_012083130.1	homeobox-leucine zipper protein ATHB-12 [Jatropha curcas]
Cluster-15754.29	1605	13	89.94	0.55	3.68	1.7186	1.1e-104	PSS08189.1	Histone-lysine N-methyltransferase [Actinidia chinensis var. chinensis]
Cluster-15754.4261	1656	99	235	4.02	9.26	1.6983	3.3e-72	XP_028092207.1	transcription factor bHLH30-like [Camellia sinensis]
Cluster-15754.964	1470	158	365	7.39	16.58	1.6799	5.9e-81	XP_028081708.1	WUSCHEL-related homeobox 8-like [Camellia sinensis]
Cluster-15754.4277	1490	167	598	7.69	26.73	1.6734	5.3e-21	XP_028115988.1	transcription repressor OFP8-like [Camellia sinensis]
Cluster-15754.20755	2971	407	985	8.58	20.04	1.6686	1.1e-198	XP_028068255.1	two-component response regulator ARR2-like [Camellia sinensis]
Cluster-15754.20700	1985	72	287	2.37	9.16	1.6638	3.2e-82	PSS15503.1	Heat shock factor protein [Actinidia chinensis var. chinensis]
Cluster-15754.1488	848	62	235.95	5.86	21.9	1.6626	1.8e-21	PSS00434.1	Agamous-like MADS-box protein [Actinidia chinensis var. chinensis]
Cluster-15754.29500	763	45	121	4.94	13.08	1.659	4.4e-64	XP_028125855.1	zinc finger protein ZAT10 [Camellia sinensis]
Cluster-15754.9183	1185	203	757	12.36	44.9	1.6471	3.2e-61	XP_028111742.1	ethylene-responsive transcription factor 2-like [Camellia sinensis]
Cluster-15754.22898	1639	191	501	7.86	19.99	1.6437	1.4e-107	PSR89651.1	Transcription factor like [Actinidia chinensis var. chinensis]
Cluster-15754.11107	2370	479	1794	12.94	46.86	1.6424	5.3e-124	XP_027108036.1	zinc finger protein BALDIBIS-like isoform X2 [Coffea arabica]
Cluster-15754.2575	1343	55	139	2.87	7.05	1.6386	5.6e-54	XP_028064900.1	nuclear transcription factor Y subunit A-1-like [Camellia sinensis]
Cluster-15754.63	2110	50	168	1.54	5	1.635	6.5e-89	XP_028096228.1	zinc finger CCCH domain-containing protein 39-like [Camellia sinensis]
Cluster-15754.4056	883	320	685	28.63	60.06	1.6297	5e-51	KJB64878.1	hypothetical protein B456_010G069500 [Gossypium raimondii]
Cluster-15754.8244	2297	64	151	1.79	4.09	1.6236	2.1e-157	XP_002283706.1	PREDICTED: cyclic dof factor 2 [Vitis vinifera]
Cluster-15754.3407	1104	138	325	9.19	21.11	1.6235	9.6e-52	XP_028051115.1	ethylene-responsive transcription factor ERF034 [Camellia sinensis]
Cluster-15754.20501	1874	998	2436.62	35.16	83.12	1.6172	2.9e-32	XP_020552655.1	transcription factor MYB59 isoform X1 [Sesamum indicum]
Cluster-15754.832	2461	28	88	0.73	2.2	1.6107	7.7e-134	AOO19736.1	squamosa promoter binding protein like 6 [Camellia sinensis]
Cluster-15754.17498	1311	173	475	9.3	24.82	1.6105	1.8e-60	XP_028065493.1	trihelix transcription factor ASIL2 [Camellia sinensis]
Cluster-15754.5995	4456	978.97	2313.9	13.37	30.45	1.5998	4.8e-118	XP_021652023.1	BTB/POZ domain-containing protein At1g21780 [Hevea brasiliensis]
Cluster-15754.533	948	73	230	5.93	18.29	1.5948	2.8e-23	XP_028087051.1	ethylene-responsive transcription factor ERF003-like [Camellia sinensis]
Cluster-15754.10093	4703	1965.77	6067.03	25.36	75.41	1.5888	4.7e-132	ALF45201.1	auxin response factor 6 [Camellia sinensis]
Cluster-13740.0	1504	14	62	0.64	2.74	1.5825	4e-101	XP_028115735.1	transcription factor MYB108-like [Camellia sinensis]
Cluster-15754.4569	2529	70	214	1.76	5.2	1.5749	1.1e-146	PSS26321.1	AT-rich interactive domain-containing protein [Actinidia chinensis var. chinensis]
Cluster-15754.19964	634	216	542	31.37	78.12	1.569	1.1e-44	XP_010256713.1	PREDICTED: LIM domain-containing protein WLIM2b-like [Nelumbo nucifera]
Cluster-15754.13874	1790	1532	3979.99	56.89	143.18	1.5558	1.1e-25	XP_028079971.1	ethylene-responsive transcription factor RAP2-3-like [Camellia sinensis]
Cluster-15754.17286	2415	733	1845	19.4	47.19	1.5547	2.2e-194	AZL19539.1	transcription factor GRAS2 [Diospyros kaki]
Cluster-15754.4254	1456	302	676.94	14.29	31.11	1.5449	7.1e-95	AKS03958.1	transcription factor MYB39-like protein [Morus alba var. multicaulis]
Cluster-15754.617	686	45	102	5.79	12.96	1.5424	1.5e-34	PSS32890.1	Transcription factor like [Actinidia chinensis var. chinensis]
Cluster-15754.6984	3762	536	1848.52	8.76	29.14	1.5369	3.3e-285	XP_002284003.2	PREDICTED: homeobox-leucine zipper protein ATHB-15 [Vitis vinifera]
Cluster-2954.0	1439	31	36	1.49	1.68	1.5352	3.6e-123	XP_028101965.1	protein SENSITIVE TO PROTON RHIZOTOXICITY 2-like [Camellia sinensis]
Cluster-15754.29327	1413	16	25	0.79	1.19	1.5344	1.5e-09	PWA85447.1	F-box domain, cyclin-like protein [Artemisia annua]
Cluster-15754.25241	1490	118	312	5.43	13.94	1.5334	1.3e-59	PSR91628.1	Protein of unknown function DUF597 protein, partial [Actinidia chinensis var. chinensis]
Cluster-15754.30924	2372	91	207	2.46	5.4	1.5163	1e-284	XP_028063074.1	protein FAR1-RELATED SEQUENCE 6-like [Camellia sinensis]
Cluster-15754.10350	2748	193	433	4.43	9.6	1.5104	1.2e-111	XP_016695539.1	PREDICTED: zinc finger CCCH domain-containing protein 44-like [Gossypium hirsutum]
Cluster-15754.18574	2875	377.01	979	8.24	20.65	1.5065	7.9e-247	XP_028125016.1	auxin response factor 9-like isoform X1 [Camellia sinensis]
Cluster-15754.25990	4622	772	2037	10.14	25.79	1.504	5.1e-256	PSS24464.1	Zinc finger CCCH domain-containing protein [Actinidia chinensis var. chinensis]
Cluster-15754.4573	3709	236	1013.88	3.92	16.23	1.4954	1.4e-240	PSS33779.1	Ethylene receptor like [Actinidia chinensis var. chinensis]
Cluster-15754.9314	2309	369.95	817.97	10.29	22	1.4901	3.7e-154	XP_028073238.1	two-component response regulator ARR12-like isoform X1 [Camellia sinensis]
Cluster-15754.4190	1065	108	246	7.53	16.74	1.4867	7.6e-46	XP_010243202.1	PREDICTED: zinc finger protein ZAT5 [Nelumbo nucifera]
Cluster-6679.0	1410	18	69	0.89	3.3	1.4732	3.4e-110	XP_018834143.1	PREDICTED: zinc finger protein CONSTANS-LIKE 2-like [Juglans regia]
Cluster-15754.25243	2269	75	237	2.13	6.5	1.4679	3.6e-146	PSS01609.1	Transcription factor E2FA like [Actinidia chinensis var. chinensis]
Cluster-15754.16210	3772	1859.91	4043.44	30.31	63.55	1.4664	9.7e-221	XP_028127003.1	auxin response factor 4-like isoform X1 [Camellia sinensis]
Cluster-11353.0	1136	7	30	0.45	1.88	1.4657	2.6e-84	XP_028122384.1	probable WRKY transcription factor 40 [Camellia sinensis]
Cluster-15754.11854	2912	563.76	1958	12.15	40.72	1.461	3.5e-234	XP_016480688.1	PREDICTED: lysine-specific demethylase JMJ25-like [Nicotiana tabacum]
Cluster-15754.12796	2710	255	517	5.94	11.64	1.4541	1.7e-259	XP_028114895.1	histone-lysine N-methyltransferase, H3 lysine-9 specific SUVH4-like [Camellia sinensis]
Cluster-13617.0	1766	14	55	0.53	2.01	1.439	9.9e-75	PSS24130.1	Zinc finger protein [Actinidia chinensis var. chinensis]
Cluster-15754.11989	4321	483	1092.02	6.81	14.85	1.4364	5.8e-84	XP_002268698.3	PREDICTED: protein PHR1-LIKE 2 isoform X1 [Vitis vinifera]
Cluster-15754.17476	2127	301	972.09	9.18	28.68	1.4355	1e-65	PSS03927.1	Myb-related protein [Actinidia chinensis var. chinensis]
Cluster-15754.1947	2413	76	151	2.01	3.87	1.4158	3.1e-164	XP_021282690.1	zinc finger protein MAGPIE [Herrania umbratica]
Cluster-15754.19958	1461	271.74	341	12.81	15.61	1.4112	5.2e-37	XP_028077632.1	probable WRKY transcription factor 65 [Camellia sinensis]
Cluster-15754.19958	1461	271.74	341	12.81	15.61	1.4112	5.2e-37	XP_028077632.1	probable WRKY transcription factor 65 [Camellia sinensis]
Cluster-15754.4674	1721	86	88	3.34	3.31	1.3771	9.8e-35	PSS03959.1	WRKY transcription factor 53 [Actinidia chinensis var. chinensis]
Cluster-15754.395	1536	27	45	1.2	1.94	1.3745	5.4e-85	XP_028122384.1	probable WRKY transcription factor 40 [Camellia sinensis]
Cluster-15754.20568	2737	978.41	2301.74	22.56	51.25	1.3523	2.1e-92	XP_015890537.1	auxin-responsive protein IAA9 [Ziziphus jujuba]
Cluster-15754.7030	1119	528	1118.02	34.57	71.36	1.3369	3e-37	PSS21417.1	High mobility group B protein [Actinidia chinensis var. chinensis]
Cluster-15754.21189	1387	422	903.02	21.17	44.02	1.3313	9.6e-49	PSS14727.1	BZIP transcription factor [Actinidia chinensis var. chinensis]
Cluster-15754.3969	968	179.46	449.66	14.18	34.75	1.3286	1.6e-74	OTG01470.1	putative acyl-CoA N-acyltransferases (NAT) superfamily protein [Helianthus annuus]
Cluster-16499.0	662	49	109	6.65	14.65	1.3274	6.8e-29	PSR96647.1	Zinc-finger homeodomain protein [Actinidia chinensis var. chinensis]
Cluster-15754.4170	3092	410	827	8.28	16.11	1.3165	1.1e-249	PSS14236.1	Scarecrow-like protein [Actinidia chinensis var. chinensis]
Cluster-15754.2003	2034	245.99	612.67	7.89	19.02	1.3127	1.2e-36	XP_010651953.1	PREDICTED: myb family transcription factor PHL8 [Vitis vinifera]
Cluster-15754.24803	1872	329.98	710.26	11.64	24.26	1.3084	1.3e-37	XP_023516337.1	LIM domain-containing protein WLIM1-like [Cucurbita pepo subsp. pepo]
Cluster-15754.28832	1170	37	115	2.29	6.93	1.3032	1.2e-28	XP_028118262.1	NAC domain-containing protein 83-like [Camellia sinensis]
Cluster-15754.5504	1510	182	337	8.25	14.82	1.2967	5e-51	EEF38832.1	conserved hypothetical protein [Ricinus communis]
Cluster-15754.23756	4090	720	1580	10.77	22.78	1.2906	0	XP_028118658.1	probable ATP-dependent DNA helicase CHR12 isoform X1 [Camellia sinensis]
Cluster-15754.12122	2560	220.49	551.11	5.47	13.21	1.2829	2.7e-105	XP_028061878.1	ethylene-responsive transcription factor RAP2-7-like [Camellia sinensis]
Cluster-15754.1613	1090	56	110	3.79	7.26	1.2822	1.7e-61	XP_021297403.1	transcription factor bHLH106 [Herrania umbratica]
Cluster-6014.0	1083	18	47	1.23	3.13	1.2815	4.4e-65	PSS28994.1	WRKY transcription factor 28 [Actinidia chinensis var. chinensis]
Cluster-15754.30793	5082	198	404	2.35	4.63	1.2689	1.5e-237	PSR93500.1	SNF2 domain-containing protein [Actinidia chinensis var. chinensis]
Cluster-15754.29238	2243	256	736	7.36	20.45	1.2682	4e-238	XP_028067908.1	probable amino-acid acetyltransferase NAGS1, chloroplastic isoform X2 [Camellia sinensis]
Cluster-15754.17149	2098	774.37	2503	23.99	75.02	1.2669	6.7e-171	PPE02642.1	hypothetical protein GOBAR_DD00341 [Gossypium barbadense]
Cluster-15754.4851	2567	107	239	2.65	5.71	1.2614	1.1e-223	XP_028077438.1	histone-lysine N-methyltransferase family member SUVH9-like [Camellia sinensis]
Cluster-15754.21396	4479	413	1211	5.61	15.85	1.2611	7.6e-180	XP_028085786.1	homeobox-leucine zipper protein REVOLUTA-like isoform X2 [Camellia sinensis]
Cluster-15754.7721	1334	79.98	110.32	4.21	5.64	1.249	1.6e-45	XP_022860225.1	myb-related protein 308-like [Olea europaea var. sylvestris]
Cluster-15754.8253	1426	134	236	6.5	11.12	1.2434	4e-82	PSS09393.1	Zinc finger protein [Actinidia chinensis var. chinensis]
Cluster-15754.18049	3690	445.56	830.57	7.43	13.37	1.2408	1.9e-184	XP_028127004.1	auxin response factor 4-like isoform X2 [Camellia sinensis]
Cluster-15754.9319	3028	1801	4381.72	37.19	87.33	1.2356	4.1e-246	XP_028118298.1	eukaryotic translation initiation factor-like [Camellia sinensis]
Cluster-15754.3234	1673	321	792	12.89	30.84	1.2324	2.8e-55	XP_018720112.1	PREDICTED: histone-lysine N-methyltransferase ASHR2 [Eucalyptus grandis]
Cluster-15754.11586	3282	581	1167	10.99	21.31	1.223	0	XP_028064100.1	LOW QUALITY PROTEIN: DNA repair protein RAD16-like [Camellia sinensis]
Cluster-15754.20566	1606	448.59	955.26	18.9	39.04	1.2164	3e-62	XP_015890537.1	auxin-responsive protein IAA9 [Ziziphus jujuba]
Cluster-15754.20566	1606	448.59	955.26	18.9	39.04	1.2164	3e-62	XP_015890537.1	auxin-responsive protein IAA9 [Ziziphus jujuba]
Cluster-15754.19384	4665	2696.98	5443	35.09	68.24	1.2152	1.9e-197	PSR89180.1	Squamosa promoter-binding-like protein [Actinidia chinensis var. chinensis]
Cluster-15754.19714	1693	141	283	5.59	10.87	1.2152	4.6e-122	XP_028056118.1	NAC domain-containing protein 100-like [Camellia sinensis]
Cluster-15754.12678	2622	98.06	218.99	2.37	5.11	1.2087	6e-36	XP_004229348.1	homeobox-leucine zipper protein HOX11-like [Solanum lycopersicum]
Cluster-15754.11844	2031	736	1394.01	23.65	43.35	1.2082	3.2e-69	AYA73385.1	WRKY transcription factor 7 [Camellia sinensis]
Cluster-15754.11844	2031	736	1394.01	23.65	43.35	1.2082	3.2e-69	AYA73385.1	WRKY transcription factor 7 [Camellia sinensis]
Cluster-15754.13476	2387	857.78	1792.22	23	46.44	1.2063	4.8e-64	PSS17939.1	Auxin-responsive protein [Actinidia chinensis var. chinensis]
Cluster-15754.20227	3616	195	362	3.33	5.95	1.2008	4e-70	XP_028109480.1	GATA transcription factor 8-like [Camellia sinensis]
Cluster-15754.21694	5647	931	1930	9.91	19.79	1.2007	3.3e-249	PSS14325.1	Histidine kinase [Actinidia chinensis var. chinensis]
Cluster-15754.30933	1926	122	261	4.17	8.63	1.1932	3.8e-120	PSS10379.1	WRKY transcription factor [Actinidia chinensis var. chinensis]
Cluster-15754.24678	3595	611	1165	10.48	19.28	1.1868	1.1e-186	XP_028089789.1	tubby-like F-box protein 8 [Camellia sinensis]
Cluster-15754.5585	2160	822	1347	24.64	39.06	1.1842	9.7e-157	XP_028076239.1	zinc finger protein GAI-ASSOCIATED FACTOR 1-like [Camellia sinensis]
Cluster-15754.28142	2149	751	1612.95	22.64	47.04	1.183	1.1e-171	XP_028125950.1	NAC domain-containing protein 78-like [Camellia sinensis]
Cluster-15754.6800	1443	328	744	15.69	34.56	1.1731	1.1e-92	XP_028082482.1	homeobox-leucine zipper protein HAT4-like [Camellia sinensis]
Cluster-15754.25856	3435	518	1174	9.33	20.41	1.1689	2.4e-258	XP_028092753.1	zinc finger CCCH domain-containing protein 30-like [Camellia sinensis]
Cluster-15754.16348	1362	1874.52	3537	96.15	176.32	1.1678	1.7e-26	TEY91177.1	EREBP-like factor [Salvia splendens]
Cluster-15754.31528	1403	263	598	13.01	28.75	1.167	3.3e-65	XP_019164574.1	PREDICTED: two-component response regulator ARR4 isoform X2 [Ipomoea nil]
Cluster-15754.28465	1087	43	105	2.92	6.96	1.1666	1.1e-108	XP_028086269.1	NAC domain-containing protein 2-like [Camellia sinensis]
Cluster-15754.13572	3181	675	1190	13.21	22.48	1.1625	1.4e-119	XP_011087818.1	tubby-like F-box protein 8 [Sesamum indicum]
Cluster-15754.21809	2506	739	1582	18.77	38.83	1.1611	9.4e-305	PSS26010.1	TRNA-dihydrouridine(47) synthase [NAD(P)(+)]-like [Actinidia chinensis var. chinensis]
Cluster-15754.2731	3044	553	987	11.35	19.56	1.1609	1.7e-308	XP_028063673.1	LOW QUALITY PROTEIN: protein EIN4-like [Camellia sinensis]
Cluster-15754.12952	4305	639.01	1296	9.05	17.69	1.1591	1.6e-235	KZM92171.1	hypothetical protein DCAR_020464 [Daucus carota subsp. sativus]
Cluster-15754.21674	2818	481.51	956	10.75	20.61	1.1561	8e-143	PSS24921.1	Mevalonate kinase [Actinidia chinensis var. chinensis]
Cluster-15754.8929	2553	540	1086.07	13.44	26.11	1.1531	1.7e-224	XP_028081876.1	transcription factor bHLH13-like [Camellia sinensis]
Cluster-15754.14270	1812	1168	2914	42.77	103.35	1.1276	1.1e-63	PSS31651.1	Ethylene-responsive transcription factor RAP2-4 like [Actinidia chinensis var. chinensis]
Cluster-15754.10996	1995	278	628	9.12	19.93	1.127	2.7e-145	XP_028072434.1	heat shock factor protein HSF8-like [Camellia sinensis]
Cluster-15754.25242	1368	283	623	14.44	30.89	1.1261	1.1e-20	XP_009605882.1	PREDICTED: uncharacterized protein LOC104100373 [Nicotiana tomentosiformis]
Cluster-15754.25103	3669	566	1146	9.5	18.55	1.1246	4.2e-160	XP_028086767.1	auxin response factor 3-like isoform X3 [Camellia sinensis]
Cluster-15754.2828	2033	49	144	1.57	4.47	1.1182	1.8e-91	XP_028094872.1	protein REVEILLE 1 [Camellia sinensis]
Cluster-15754.7504	4520	486	1355	6.54	17.56	1.1103	0	PSR91007.1	Histidine kinase [Actinidia chinensis var. chinensis]
Cluster-15754.21737	2627	308	580	7.43	13.51	1.1099	1e-176	PSS09494.1	Zinc finger CCCH domain-containing protein [Actinidia chinensis var. chinensis]
Cluster-15754.13989	2364	2181	4359	59.11	114.19	1.1076	4.7e-56	XP_022030064.1	auxin-responsive protein IAA14-like [Helianthus annuus]
Cluster-15754.7722	1031	251.98	476.68	18.33	33.86	1.1064	1.4e-97	XP_028113336.1	myb-related protein 308-like [Camellia sinensis]
Cluster-15754.16340	2690	5695.01	8724.99	133.81	198	1.104	5.2e-51	XP_002321530.2	homeobox-leucine zipper protein HAT5 [Populus trichocarpa]
Cluster-15754.29796	2266	114	189	3.24	5.19	1.1017	1.8e-225	XP_028126203.1	scarecrow-like protein 21 [Camellia sinensis]
Cluster-15754.24557	2999	489.45	970	10.21	19.54	1.0985	1.1e-68	PSS29968.1	WUSCHEL-related homeobox like [Actinidia chinensis var. chinensis]
Cluster-15754.16786	4344	1483.5	3040.19	20.81	41.1	1.0976	9.3e-58	PSR92651.1	Tubby-like F-box protein [Actinidia chinensis var. chinensis]
Cluster-15754.16786	4344	1483.5	3040.19	20.81	41.1	1.0976	9.3e-58	PSR92651.1	Tubby-like F-box protein [Actinidia chinensis var. chinensis]
Cluster-15754.16786	4344	1483.5	3040.19	20.81	41.1	1.0976	9.3e-58	PSR92651.1	Tubby-like F-box protein [Actinidia chinensis var. chinensis]
Cluster-15754.13405	4068	3596	4319	54.08	62.62	1.0865	9.2e-233	XP_028067511.1	zinc finger CCCH domain-containing protein 29-like [Camellia sinensis]
Cluster-14816.0	1989	33	81	1.09	2.58	1.0836	4.7e-81	XP_018808737.1	PREDICTED: protein ULTRAPETALA 1-like [Juglans regia]
Cluster-15754.8853	4226	420	768	6.07	10.69	1.0814	1.5e-166	PSR84924.1	NAC domain-containing protein, partial [Actinidia chinensis var. chinensis]
Cluster-15754.3854	1362	103	156	5.28	7.78	1.0805	1.8e-108	PSS10212.1	NAC domain-containing protein [Actinidia chinensis var. chinensis]
Cluster-15754.5887	3081	217	467	4.4	9.13	1.0762	5.6e-41	XP_010657271.1	PREDICTED: trihelix transcription factor ASR3 isoform X2 [Vitis vinifera]
Cluster-15754.23967	3729	712.25	1575.21	11.75	25.06	1.0721	7e-70	AZL19376.1	transcription factor bHLH4 [Diospyros kaki]
Cluster-15754.22055	4532	747	1315	10.02	17	1.0577	1.8e-165	PSS26011.1	Transcription factor RF2a like [Actinidia chinensis var. chinensis]
Cluster-15754.19986	2015	758	1925	24.58	60.41	1.0511	1e-163	XP_028072744.1	SCARECROW-LIKE protein 7 [Camellia sinensis]
Cluster-15754.5333	1424	58	124	2.82	5.85	1.046	3.3e-36	EYU38287.1	hypothetical protein MIMGU_mgv1a008598mg [Erythranthe guttata]
Cluster-15754.25795	3459	270	554	4.83	9.56	1.0399	0	XP_028081672.1	protein CHROMATIN REMODELING 35 isoform X2 [Camellia sinensis]
Cluster-15754.8093	1427	114.11	161.02	5.53	7.58	1.0393	5.4e-39	XP_028121495.1	transcription factor TT2-like isoform X2 [Camellia sinensis]
Cluster-15754.4496	2522	114	237	2.88	5.78	1.0334	1.1e-95	PSR85135.1	Transcription termination factor like [Actinidia chinensis var. chinensis]
Cluster-15754.2830	928	312	495	26.09	40.52	1.0315	1.1e-37	XP_024975496.1	ethylene-responsive transcription factor ERF011-like [Cynara cardunculus var. scolymus]
Cluster-15754.15820	1583	115	228	4.93	9.48	1.0254	6.2e-60	XP_028075070.1	dof zinc finger protein DOF4.6-like [Camellia sinensis]
Cluster-15754.265	1497	57	132	2.61	5.87	1.0235	2.6e-100	XP_028111639.1	NAC domain-containing protein 100-like [Camellia sinensis]
Cluster-15754.850	6467	261	454	2.41	4.04	1.0214	0	XP_028072173.1	methyl-CpG-binding domain-containing protein 9-like isoform X3 [Camellia sinensis]
Cluster-15754.25561	1937	130	272	4.41	8.93	1.0158	2.1e-25	XP_007208966.2	protein FAR1-RELATED SEQUENCE 5 [Prunus persica]
Cluster-15754.5758	490	61	134	13.8	30.64	1.0153	7e-47	PWA45489.1	homeodomain-like superfamily protein [Artemisia annua]
Cluster-15754.14851	1968	870	1730.05	28.98	55.78	1.0114	1.3e-187	XP_011099633.1	tubby-like F-box protein 5 [Sesamum indicum]
Cluster-15754.31932	3312	177	331	3.32	5.98	1.0109	1.4e-308	XP_028078998.1	homeobox-leucine zipper protein HDG11 [Camellia sinensis]
Cluster-15754.6932	1170	59	60	3.65	3.62	1.01	5.4e-61	PSS33245.1	WRKY transcription factor 70 [Actinidia chinensis var. chinensis]
Cluster-15754.4079	2681	123	219	2.9	4.99	1.0055	2.9e-54	PSR95005.1	B3 domain-containing protein [Actinidia chinensis var. chinensis]
Cluster-15754.14090	2203	1331.14	2304.77	39.03	65.36	1.0024	5.9e-117	PSS04761.1	Secretory carrier-associated membrane protein [Actinidia chinensis var. chinensis]
Cluster-15754.10351	5262	698	1114	8	12.3	1.0014	2.9e-77	PSS21366.1	Zinc finger CCCH domain-containing protein [Actinidia chinensis var. chinensis]
Cluster-15754.28198	2882	171	311	3.73	6.54	1.0001	6.1e-215	XP_018842334.1	PREDICTED: zinc finger CCCH domain-containing protein 30-like [Juglans regia]

## Sheet: leaf
Table S: Transcription factors highly expressed in A. kteniophylla's leaf
Genes	Gene Length	leaf_readcount	root_readcount	leaf_fpkm	root_fpkm	log2FoldChange root/leaf	NR Evalue	NR ID	NR Description
Cluster-15754.7589	1763	194	61	7.33	2.23	-1.0071	6.4e-74	XP_002278836.1	PREDICTED: basic leucine zipper 23 [Vitis vinifera]
Cluster-15754.11398	2194	888	439.13	26.16	12.51	-1.0111	2.3e-60	XP_016736642.1	PREDICTED: dof zinc finger protein DOF1.8-like isoform X1 [Gossypium hirsutum]
Cluster-15754.6268	5548	2284.04	954.32	24.77	9.97	-1.0181	5.3e-50	PSS06193.1	Histone-lysine N-methyltransferase [Actinidia chinensis var. chinensis]
Cluster-15754.14241	2676	519	261	12.26	5.96	-1.0269	1.8e-51	XP_014510682.1	GATA transcription factor 24 [Vigna radiata var. radiata]
Cluster-15754.5852	2395	419	204	11.19	5.27	-1.0382	6.3e-56	XP_010537820.1	PREDICTED: myb family transcription factor APL-like isoform X2 [Tarenaya hassleriana]
Cluster-15754.8052	3956	801	360	12.41	5.38	-1.0476	0	XP_028053438.1	homeobox-DDT domain protein RLT3 [Camellia sinensis]
Cluster-15754.14025	2941	844.45	406.96	18	8.37	-1.0604	9.5e-123	XP_028053155.1	transcription factor IIIA [Camellia sinensis]
Cluster-15754.14025	2941	844.45	406.96	18	8.37	-1.0604	9.5e-123	XP_028053155.1	transcription factor IIIA [Camellia sinensis]
Cluster-15754.14913	2042	1094	416	34.95	12.86	-1.0661	7.4e-90	PSR86036.1	Zinc finger protein like [Actinidia chinensis var. chinensis]
Cluster-15754.21577	1747	1184.93	448.05	45.26	16.58	-1.0664	3.8e-42	XP_028055071.1	probable WRKY transcription factor 70 [Camellia sinensis]
Cluster-15754.15899	1787	8571.07	3419	318.9	123.24	-1.0692	8.9e-31	PSS29450.1	BZIP transcription factor [Actinidia chinensis var. chinensis]
Cluster-15754.16408	6480	3534.02	1559	32.61	13.85	-1.076	3.7e-236	XP_028112303.1	histone-lysine N-methyltransferase ATXR7 isoform X1 [Camellia sinensis]
Cluster-15754.17355	2869	572.82	279	12.54	5.9	-1.093	1.1e-46	PSS02731.1	Transcription termination factor like [Actinidia chinensis var. chinensis]
Cluster-15754.11289	3842	357	106	5.71	1.63	-1.0986	4e-36	OWM79296.1	hypothetical protein CDL15_Pgr003469 [Punica granatum]
Cluster-15754.27072	2543	275	133	6.87	3.21	-1.108	1.4e-13	RAL50368.1	hypothetical protein DM860_018114 [Cuscuta australis]
Cluster-15754.16603	3432	971.1	464.75	17.51	8.09	-1.123	7.1e-178	XP_028086600.1	SWI/SNF-related matrix-associated actin-dependent regulator of chromatin subfamily A-like protein 1 isoform X2 [Camellia sinensis]
Cluster-15754.28863	3935	439	230	6.84	3.45	-1.1293	2.5e-78	PSS07398.1	Transcription factor MYB1R1 like [Actinidia chinensis var. chinensis]
Cluster-15754.6050	1303	230	146	12.45	7.69	-1.1345	9.6e-51	PSS30461.1	Zinc-finger homeodomain protein [Actinidia chinensis var. chinensis]
Cluster-15754.4911	3066	357.03	175	7.27	3.44	-1.1376	1.4e-23	NP_001268057.1	flowering locus C [Vitis vinifera]
Cluster-15754.18161	2110	340	169	10.47	5.03	-1.1409	1.7e-25	XP_028122442.1	zinc finger protein ZAT4-like [Camellia sinensis]
Cluster-15754.9310	1780	323	114	12.07	4.13	-1.1469	1.1e-110	BAH58100.1	Dof zinc finger protein [Ipomoea batatas]
Cluster-15754.22977	4146	254	134	3.74	1.9	-1.1495	6e-264	XP_028122937.1	protein FAR1-RELATED SEQUENCE 5-like [Camellia sinensis]
Cluster-15754.25277	3273	225	99	4.27	1.81	-1.1567	3.7e-91	XP_028079732.1	uncharacterized protein LOC114281478 isoform X2 [Camellia sinensis]
Cluster-15754.25695	1020	63	25	4.65	1.8	-1.1612	8.6e-55	PON80525.1	GAMYB transcription factor [Parasponia andersonii]
Cluster-15754.21351	3446	1617	658	29.03	11.4	-1.1727	0	PSS24351.1	Homeobox-leucine zipper protein like [Actinidia chinensis var. chinensis]
Cluster-15754.5275	5431	765	331	8.48	3.54	-1.1766	4.1e-63	XP_028087427.1	uncharacterized protein LOC114288142 isoform X1 [Camellia sinensis]
Cluster-15754.28690	1968	220.07	130.7	7.33	4.21	-1.1781	6.7e-80	PON61416.1	Zinc finger, C2H2 domain containing protein [Parasponia andersonii]
Cluster-15754.14029	2516	2567.15	1082	64.93	26.44	-1.191	3.8e-112	XP_028111541.1	protein SUPPRESSOR OF FRI 4-like isoform X4 [Camellia sinensis]
Cluster-15754.7645	2569	171	57	4.23	1.36	-1.2038	1.9e-42	XP_015089429.1	uncharacterized protein LOC107032346 [Solanum pennellii]
Cluster-15754.11576	2610	1035	379	25.14	8.89	-1.2115	5.5e-130	XP_028102585.1	trihelix transcription factor GT-2-like [Camellia sinensis]
Cluster-15754.18126	2154	2927.69	1381.71	88.05	40.19	-1.215	8.3e-108	XP_018807816.1	PREDICTED: transcription factor DIVARICATA-like [Juglans regia]
Cluster-15754.17174	3776	959	482	15.61	7.57	-1.2257	1.6e-183	XP_028083889.1	zinc finger CCCH domain-containing protein 64 [Camellia sinensis]
Cluster-15754.12325	6665	4226.94	1749.11	37.88	15.09	-1.2332	2.5e-126	XP_028104531.1	uncharacterized protein LOC114303593 isoform X2 [Camellia sinensis]
Cluster-15754.19628	2673	613	286	14.5	6.54	-1.236	1e-131	XP_028126672.1	probable protein phosphatase 2C 27 [Camellia sinensis]
Cluster-15754.1162	3564	392	213	6.79	3.56	-1.246	4.9e-73	OVA09678.1	SET domain [Macleaya cordata]
Cluster-15754.19940	4563	1362	538	18.14	6.9	-1.2537	1.1e-77	XP_028052662.1	abhydrolase domain-containing protein abhd-5.2 isoform X2 [Camellia sinensis]
Cluster-15754.10243	2627	393	229	9.48	5.33	-1.2542	5.7e-103	XP_028096679.1	protein DA1-related 2-like isoform X2 [Camellia sinensis]
Cluster-15754.10013	3217	913	340	17.65	6.34	-1.2703	2.7e-203	XP_028089839.1	transcription termination factor MTEF18, mitochondrial-like [Camellia sinensis]
Cluster-15754.1975	1254	126	41	7.15	2.26	-1.2773	4e-70	PSS28994.1	WRKY transcription factor 28 [Actinidia chinensis var. chinensis]
Cluster-15754.13168	843	603	191	57.5	17.88	-1.2872	5.2e-66	XP_017974678.1	PREDICTED: uncharacterized N-acetyltransferase p20 [Theobroma cacao]
Cluster-15754.18887	3691	690	205	11.51	3.3	-1.289	1.4e-30	XP_028121610.1	transcription factor PCL1 [Camellia sinensis]
Cluster-15754.16697	3769	913.52	346.11	14.9	5.44	-1.2912	3.7e-79	PSS26455.1	Transcription factor bHLH130 like [Actinidia chinensis var. chinensis]
Cluster-15754.15087	4341	629	232	8.83	3.14	-1.2954	5.8e-100	EOY26255.1	Mitochondrial transcription termination factor family protein, putative isoform 1 [Theobroma cacao]
Cluster-15754.11678	6610	2673.77	1091.81	24.17	9.5	-1.3493	1.2e-96	PSS16073.1	Ribulose-1,5 bisphosphate carboxylase/oxygenase large subunit N-methyltransferase [Actinidia chinensis var. chinensis]
Cluster-15754.9268	4259	2572.35	1040.97	36.85	14.37	-1.3527	1.6e-57	XP_028089428.1	NAC domain-containing protein 17-like isoform X1 [Camellia sinensis]
Cluster-15754.19730	497	821	297	180.88	66.04	-1.3561	2.1e-51	PHU23636.1	Nuclear transcription factor Y subunit C-4, partial [Capsicum chinense]
Cluster-14631.1	1027	147.97	58.95	10.82	4.21	-1.3655	4.2e-17	PSR91088.1	Myb-related protein [Actinidia chinensis var. chinensis]
Cluster-15754.12147	2565	305	104	7.55	2.49	-1.3787	8e-25	XP_011038163.1	PREDICTED: histone-lysine N-methyltransferase ATX3-like isoform X3 [Populus euphratica]
Cluster-15754.8449	4447	1724	764	23.59	10.08	-1.3815	1e-22	XP_022896144.1	upstream activation factor subunit spp27-like isoform X1 [Olea europaea var. sylvestris]
Cluster-15754.8449	4447	1724	764	23.59	10.08	-1.3815	1e-22	XP_022896144.1	upstream activation factor subunit spp27-like isoform X1 [Olea europaea var. sylvestris]
Cluster-15754.23763	1728	164	104	6.34	3.9	-1.3825	8.6e-15	XP_028082733.1	two-component response regulator ORR9-like [Camellia sinensis]
Cluster-15754.12019	3421	998	288	18.06	5.03	-1.3991	1.2e-36	EEF30045.1	LIGULELESS1 protein, putative [Ricinus communis]
Cluster-15754.12019	3421	998	288	18.06	5.03	-1.3991	1.2e-36	EEF30045.1	LIGULELESS1 protein, putative [Ricinus communis]
Cluster-15754.15655	2755	408	107	9.34	2.37	-1.4051	2.3e-22	PSR88030.1	G-box-binding factor like [Actinidia chinensis var. chinensis]
Cluster-11080.0	1809	66	32	2.42	1.14	-1.4107	6.4e-61	CBI15739.3	unnamed protein product, partial [Vitis vinifera]
Cluster-15754.24267	7462	300.57	150	2.4	1.15	-1.4196	7.2e-50	XP_028064816.1	histone-lysine N-methyltransferase SUVR3 [Camellia sinensis]
Cluster-15754.15313	2085	306	141	9.55	4.26	-1.4402	1.2e-71	XP_028097989.1	transcription factor bHLH130 isoform X1 [Camellia sinensis]
Cluster-15754.9143	3082	271	69	5.49	1.35	-1.4431	1.3e-151	PLY96752.1	hypothetical protein LSAT_2X94520 [Lactuca sativa]
Cluster-15754.8742	2780	259	88	5.87	1.93	-1.4494	5e-57	TEY41575.1	histone-binding protein RBBP4 [Salvia splendens]
Cluster-15754.8185	2082	266	75	8.31	2.27	-1.4578	1.9e-109	XP_028108393.1	nodulation-signaling pathway 2 protein-like [Camellia sinensis]
Cluster-15754.21165	3270	676.68	263.95	12.86	4.84	-1.4673	5.8e-28	PSS30080.1	Homeobox-leucine zipper protein [Actinidia chinensis var. chinensis]
Cluster-15754.15936	1577	3542.74	1417	152.51	59.17	-1.4779	6e-55	XP_010435112.1	PREDICTED: nuclear transcription factor Y subunit B-3 [Camelina sativa]
Cluster-15754.17631	1491	409	76	18.82	3.39	-1.4872	1.8e-48	XP_020423303.1	ethylene-responsive transcription factor TINY [Prunus persica]
Cluster-15754.24611	2939	405	165	8.64	3.4	-1.4885	6.6e-108	XP_028080518.1	transcription termination factor MTEF1, chloroplastic-like [Camellia sinensis]
Cluster-15754.23421	3456	541	163	9.68	2.81	-1.4974	1.3e-59	EOY17196.1	Mitochondrial transcription termination factor family protein isoform 2 [Theobroma cacao]
Cluster-15754.5589	3089	821.98	213	16.61	4.15	-1.5154	3e-34	ALC79012.1	NAC transcription factors 35 [Manihot esculenta]
Cluster-15754.5589	3089	821.98	213	16.61	4.15	-1.5154	3e-34	ALC79012.1	NAC transcription factors 35 [Manihot esculenta]
Cluster-15754.5779	2455	599	174.02	15.57	4.37	-1.5386	3.4e-49	TEY58211.1	hypothetical protein Saspl_004716 [Salvia splendens]
Cluster-15754.12754	1586	77	36	3.29	1.49	-1.5484	1.4e-72	AQM52305.1	AGL15-1 [Monotropa hypopitys]
Cluster-15754.7083	1093	117	33	7.89	2.17	-1.5517	6e-62	PSS28820.1	WRKY transcription factor 57 [Actinidia chinensis var. chinensis]
Cluster-15754.25897	1058	43	46	3.02	3.16	-1.5664	4.4e-30	XP_028116826.1	bZIP transcription factor 53-like [Camellia sinensis]
Cluster-15754.16902	2655	777.98	314	18.54	7.23	-1.5747	2e-18	PIN25756.1	U1 snRNP-specific protein C [Handroanthus impetiginosus]
Cluster-15754.9068	4456	451	139	6.16	1.83	-1.5811	2.4e-40	XP_010655736.1	PREDICTED: nuclear transcription factor Y subunit A-7 [Vitis vinifera]
Cluster-6807.0	1070	38	11	2.63	0.74	-1.582	9.6e-49	XP_015884317.1	transcription factor HEC2-like [Ziziphus jujuba]
Cluster-15754.12442	4875	516.27	164.41	6.41	1.97	-1.5879	1.9e-115	XP_028127031.1	transcription termination factor MTERF9, chloroplastic isoform X1 [Camellia sinensis]
Cluster-15754.12442	4875	516.27	164.41	6.41	1.97	-1.5879	1.9e-115	XP_028127031.1	transcription termination factor MTERF9, chloroplastic isoform X1 [Camellia sinensis]
Cluster-15754.10317	5229	782	248	9.02	2.76	-1.5882	2.7e-72	XP_028093786.1	squamosa promoter-binding-like protein 12 [Camellia sinensis]
Cluster-15754.19747	3092	3513.91	981.82	70.93	19.13	-1.5929	1.3e-24	XP_022138423.1	auxin-responsive protein IAA14-like [Momordica charantia]
Cluster-15754.19747	3092	3513.91	981.82	70.93	19.13	-1.5929	1.3e-24	XP_022138423.1	auxin-responsive protein IAA14-like [Momordica charantia]
Cluster-15754.506	4217	308	94	4.46	1.31	-1.6263	5e-48	XP_028087036.1	transcription factor MYB98-like [Camellia sinensis]
Cluster-15754.11977	1334	450	115	23.67	5.88	-1.6301	5.1e-100	PSR89659.1	Myb-related protein [Actinidia chinensis var. chinensis]
Cluster-14397.0	969	55	23	4.34	1.78	-1.6418	1.2e-29	XP_021683852.1	LOB domain-containing protein 1-like [Hevea brasiliensis]
Cluster-15754.15044	4487	8533.55	2305.84	115.67	30.12	-1.6492	7.5e-119	PSS34571.1	Two-component response regulator-like [Actinidia chinensis var. chinensis]
Cluster-15754.15044	4487	8533.55	2305.84	115.67	30.12	-1.6492	7.5e-119	PSS34571.1	Two-component response regulator-like [Actinidia chinensis var. chinensis]
Cluster-15754.12097	3354	467	159	8.63	2.84	-1.6557	2.2e-38	PSS12087.1	Ethylene-responsive transcription factor [Actinidia chinensis var. chinensis]
Cluster-15754.6227	1079	196	67	13.44	4.48	-1.6577	3.7e-32	XP_023769088.1	transcription repressor OFP12-like [Lactuca sativa]
Cluster-15754.9420	2696	1254	194	29.39	4.39	-1.6611	5.8e-66	PSR87693.1	Transcription factor like [Actinidia chinensis var. chinensis]
Cluster-15754.9420	2696	1254	194	29.39	4.39	-1.6611	5.8e-66	PSR87693.1	Transcription factor like [Actinidia chinensis var. chinensis]
Cluster-15754.9057	943	166	62	13.59	4.97	-1.674	2.1e-47	NP_001275604.1	probable WRKY transcription factor 75-like [Solanum tuberosum]
Cluster-15754.10910	2521	457	169	11.53	4.12	-1.6993	4.8e-123	XP_028084623.1	transcription termination factor MTERF2, chloroplastic-like isoform X2 [Camellia sinensis]
Cluster-15754.10910	2521	457	169	11.53	4.12	-1.6993	4.8e-123	XP_028084623.1	transcription termination factor MTERF2, chloroplastic-like isoform X2 [Camellia sinensis]
Cluster-15754.10640	2165	883	304	26.4	8.79	-1.7132	7.3e-221	XP_028076733.1	transcription termination factor MTERF4, chloroplastic [Camellia sinensis]
Cluster-3558.0	1450	157.04	52	7.47	2.4	-1.7293	3.2e-47	XP_024449010.1	acetyltransferase NSI isoform X2 [Populus trichocarpa]
Cluster-15754.11263	2585	308	98	7.56	2.32	-1.7322	4.6e-129	PSS36031.1	N-acetyltransferase [Actinidia chinensis var. chinensis]
Cluster-15754.32136	612	81	32	12.45	4.89	-1.7504	1.2e-27	PSS19444.1	Glycine-rich protein [Actinidia chinensis var. chinensis]
Cluster-15754.12778	2916	314	55	6.75	1.14	-1.7603	9.9e-197	XP_028094352.1	scarecrow-like transcription factor PAT1 [Camellia sinensis]
Cluster-15754.16144	3212	1208	304	23.4	5.68	-1.7814	3.1e-34	XP_028101125.1	transcription factor bHLH130-like isoform X1 [Camellia sinensis]
Cluster-15754.11524	5081	1399.03	264.77	16.64	3.03	-1.7988	8.1e-45	XP_028112640.1	uncharacterized protein LOC114310753 [Camellia sinensis]
Cluster-15754.3308	1462	161	20	7.58	0.91	-1.8068	2.5e-55	XP_028075151.1	ethylene-responsive transcription factor TINY-like [Camellia sinensis]
Cluster-15754.1902	885	43	6	3.83	0.52	-1.8083	2.3e-88	XP_028115341.1	LOW QUALITY PROTEIN: transcription factor JUNGBRUNNEN 1-like [Camellia sinensis]
Cluster-15754.7352	1671	219	89	8.81	3.47	-1.8543	7.4e-96	PON94976.1	TFIIH C1-like domain containing protein [Trema orientale]
Cluster-15754.15247	7265	5883	1632.56	48.21	12.88	-1.8755	1.5e-63	XP_016176182.1	protein indeterminate-domain 7 [Arachis ipaensis]
Cluster-15754.5513	2612	236	70	5.73	1.64	-1.8788	3.8e-147	PSS26274.1	Transcription factor bHLH13 like [Actinidia chinensis var. chinensis]
Cluster-15754.17390	3698	2222	607	36.99	9.75	-1.9026	3.9e-57	PSS35795.1	Light-inducible protein [Actinidia chinensis var. chinensis]
Cluster-15816.0	3640	509	140	8.62	2.29	-1.9174	1e-291	XP_028088640.1	homeobox-leucine zipper protein ANTHOCYANINLESS 2-like isoform X1 [Camellia sinensis]
Cluster-15754.19715	4944	364	75	4.45	0.88	-1.9211	1.9e-75	XP_028056118.1	NAC domain-containing protein 100-like [Camellia sinensis]
Cluster-15754.11628	4353	1379	401	19.3	5.41	-1.9437	0	XP_028058466.1	ribonuclease J-like isoform X3 [Camellia sinensis]
Cluster-15754.5531	3583	403	91	6.94	1.51	-2.0027	6e-119	PSR87985.1	B3 domain-containing protein [Actinidia chinensis var. chinensis]
Cluster-15754.13117	3326	423	105	7.89	1.89	-2.0391	1.9e-55	XP_028107676.1	heat stress transcription factor A-3 [Camellia sinensis]
Cluster-15754.20905	1424	504	122	24.5	5.76	-2.0451	8.2e-88	AZL19538.1	transcription factor GLK2 [Diospyros kaki]
Cluster-15754.8716	2244	628	156.99	18.04	4.36	-2.0643	2.3e-140	PSR99794.1	Fez family zinc finger protein [Actinidia chinensis var. chinensis]
Cluster-15754.5820	1479	274	53	12.73	2.39	-2.1021	1.7e-48	PSS08218.1	Zinc finger protein like [Actinidia chinensis var. chinensis]
Cluster-15754.5820	1479	274	53	12.73	2.39	-2.1021	1.7e-48	PSS08218.1	Zinc finger protein like [Actinidia chinensis var. chinensis]
Cluster-15754.19187	2231	3436	540	99.34	15.1	-2.126	2.1e-146	BAK18571.1	TCP family transcription factor [Cyclamen persicum]
Cluster-15754.18137	2262	1443	337	41.08	9.28	-2.135	1.2e-101	PSS01256.1	Heat shock factor protein [Actinidia chinensis var. chinensis]
Cluster-15754.8873	2971	1431	319	30.16	6.49	-2.1414	3.9e-63	PSS36390.1	Protein CHLOROPLAST IMPORT APPARATUS 2 like [Actinidia chinensis var. chinensis]
Cluster-15754.14659	2085	435.76	71	13.59	2.14	-2.1864	1.7e-17	XP_015899958.1	GATA transcription factor 16 [Ziziphus jujuba]
Cluster-15754.5323	2747	826	216	18.97	4.79	-2.1985	2.1e-132	PSS08449.1	Transcription factor like [Actinidia chinensis var. chinensis]
Cluster-15754.9690	2380	369.17	88.98	9.93	2.31	-2.233	1.7e-21	PSR96942.1	Transcription repressor like [Actinidia chinensis var. chinensis]
Cluster-17038.0	1526	81	16	3.63	0.69	-2.2443	1.2e-47	XP_004229778.1	GATA transcription factor 4 [Solanum lycopersicum]
Cluster-14763.0	2281	87.09	14	2.46	0.38	-2.2674	2.8e-77	PSS35068.1	Zinc finger protein like [Actinidia chinensis var. chinensis]
Cluster-14763.0	2281	87.09	14	2.46	0.38	-2.2674	2.8e-77	PSS35068.1	Zinc finger protein like [Actinidia chinensis var. chinensis]
Cluster-15754.8882	2991	305.01	94	6.38	1.9	-2.2688	4.6e-48	PSR92651.1	Tubby-like F-box protein [Actinidia chinensis var. chinensis]
Cluster-15754.8882	2991	305.01	94	6.38	1.9	-2.2688	4.6e-48	PSR92651.1	Tubby-like F-box protein [Actinidia chinensis var. chinensis]
Cluster-15754.17343	2516	767	158	19.4	3.86	-2.2822	4.9e-277	XP_028088473.1	homeobox-leucine zipper protein ANTHOCYANINLESS 2-like isoform X2 [Camellia sinensis]
Cluster-15754.25266	3429	205	16	3.7	0.28	-2.3025	2.5e-114	XP_018815743.1	PREDICTED: uncharacterized protein LOC108987303 [Juglans regia]
Cluster-15754.16433	3117	2526.55	564	50.55	10.89	-2.3066	6.4e-101	PSS29438.1	Transcription factor bHLH63 like [Actinidia chinensis var. chinensis]
Cluster-6268.0	2104	69	12	2.13	0.36	-2.3136	3.5e-50	XP_028090441.1	apoptosis-enhancing nuclease [Camellia sinensis]
Cluster-15754.5410	1984	810.98	163.12	26.77	5.21	-2.3352	1.1e-21	XP_008451269.1	PREDICTED: auxin-induced protein 22D-like [Cucumis melo]
Cluster-15754.11451	2485	174	51	4.46	1.26	-2.3421	1.7e-19	XP_028067996.1	LOW QUALITY PROTEIN: squamosa promoter-binding-like protein 12 [Camellia sinensis]
Cluster-15754.10249	1453	846.01	160	40.14	7.37	-2.356	3.8e-48	XP_022926936.1	zinc-finger homeodomain protein 9-like [Cucurbita moschata]
Cluster-15754.20281	3323	2092.79	379	39.08	6.83	-2.3805	5.5e-111	PSS32282.1	Two-component response regulator-like [Actinidia chinensis var. chinensis]
Cluster-15754.4817	2227	299	43	8.66	1.2	-2.393	2e-117	XP_028064109.1	probable WRKY transcription factor 31 [Camellia sinensis]
Cluster-15754.21389	3196	140	164	2.73	3.08	-2.423	1.6e-35	XP_028074079.1	zinc finger CCCH domain-containing protein 48-like [Camellia sinensis]
Cluster-15754.16843	1890	1991	332	69.45	11.21	-2.4355	3.5e-78	XP_028090971.1	LOW QUALITY PROTEIN: transcription factor TCP2-like [Camellia sinensis]
Cluster-15754.355	1429	133	18	6.44	0.85	-2.5021	3e-114	CDO97677.1	unnamed protein product [Coffea canephora]
Cluster-15754.11751	1796	316	55	11.69	1.97	-2.5022	2.4e-12	XP_028080409.1	transcription factor SPATULA-like [Camellia sinensis]
Cluster-15754.10401	1972	864.26	187.13	28.72	6.02	-2.5132	1.6e-60	XP_028058083.1	zinc-finger homeodomain protein 6-like [Camellia sinensis]
Cluster-15754.17342	1676	112	26	4.49	1.01	-2.5213	3.3e-27	PSS33099.1	Homeobox-leucine zipper protein like [Actinidia chinensis var. chinensis]
Cluster-15754.5178	2697	307	39	7.19	0.88	-2.5724	3.3e-13	TEY61754.1	hypothetical protein Saspl_009014 [Salvia splendens]
Cluster-15754.21083	918	1034	351	87.74	29.16	-2.5725	1.2e-39	PSS33524.1	Transcription factor like [Actinidia chinensis var. chinensis]
Cluster-15754.18770	1753	638	122	24.27	4.5	-2.5731	7.9e-40	PSR85351.1	Acyl-CoA N-acyltransferase protein [Actinidia chinensis var. chinensis]
Cluster-15754.7499	1386	101	11	5.07	0.54	-2.5749	3.3e-49	PSR84539.1	Myb family transcription factor [Actinidia chinensis var. chinensis]
Cluster-15754.13454	1579	1972	240	84.76	10.01	-2.6133	4.6e-39	PSS33214.1	Ethylene-responsive transcription factor 5 like [Actinidia chinensis var. chinensis]
Cluster-15754.10334	2807	456	78	10.23	1.69	-2.6236	4.1e-99	PSR94930.1	Transcription factor like [Actinidia chinensis var. chinensis]
Cluster-2978.0	1766	235	33	8.86	1.21	-2.6386	4.7e-77	PSS11318.1	Ethylene-responsive transcription factor [Actinidia chinensis var. chinensis]
Cluster-15754.17451	2567	604	119	14.94	2.84	-2.6434	1.2e-174	XP_028055025.1	transcription termination factor MTERF8, chloroplastic [Camellia sinensis]
Cluster-15754.14634	1295	56	7	3.05	0.37	-2.6446	6.3e-103	PSS19810.1	BEL1-like homeodomain protein 11 [Actinidia chinensis var. chinensis]
Cluster-15754.5409	3577	230.04	52.88	3.97	0.88	-2.6698	1.4e-189	XP_028059089.1	uncharacterized protein LOC114262873 [Camellia sinensis]
Cluster-15754.1486	886	19	3	1.69	0.26	-2.7254	1.5e-50	XP_021289610.1	transcription repressor OFP13-like [Herrania umbratica]
Cluster-15754.28202	1325	229	16	12.15	0.83	-2.7387	8.5e-87	PSS31571.1	NAC domain-containing protein [Actinidia chinensis var. chinensis]
Cluster-12926.1	1116	200	24	13.14	1.54	-2.7468	2.9e-24	XP_028098272.1	auxin-responsive protein IAA20-like isoform X1 [Camellia sinensis]
Cluster-15754.9666	1745	134	17	5.12	0.63	-2.7572	2.6e-91	ACV92029.1	WRKY transcription factor 27 [(Populus tomentosa x Populus bolleana) x Populus tomentosa]
Cluster-15754.15375	2391	1945.01	280	52.05	7.24	-2.7627	5e-53	XP_028088323.1	zinc finger protein CONSTANS-LIKE 16-like [Camellia sinensis]
Cluster-10081.0	1302	155	15	8.4	0.79	-2.8144	2e-80	XP_028096486.1	uncharacterized protein LOC114296397 isoform X1 [Camellia sinensis]
Cluster-6182.0	882	28	6	2.51	0.53	-2.8212	7.7e-36	XP_028112290.1	squamosa promoter-binding protein 1-like isoform X1 [Camellia sinensis]
Cluster-15754.19837	2068	194	16	6.11	0.49	-2.8398	5.8e-74	XP_021286105.1	transcription factor PIF7 [Herrania umbratica]
Cluster-15754.13829	2151	1074.05	149	32.35	4.34	-2.8569	2.6e-16	PSS30183.1	Zinc finger protein like [Actinidia chinensis var. chinensis]
Cluster-7726.0	907	30	4	2.59	0.34	-2.8621	1.3e-49	XP_028084020.1	probable WRKY transcription factor 75 [Camellia sinensis]
Cluster-15754.17311	3425	1411.54	99.04	25.51	1.73	-2.9186	1.8e-136	XP_002279230.2	PREDICTED: homeobox protein BEL1 homolog [Vitis vinifera]
Cluster-15754.10172	1403	511	48	25.29	2.31	-3.0196	3.1e-23	PSS24627.1	Squamosa promoter-binding protein [Actinidia chinensis var. chinensis]
Cluster-15754.10172	1403	511	48	25.29	2.31	-3.0196	3.1e-23	PSS24627.1	Squamosa promoter-binding protein [Actinidia chinensis var. chinensis]
Cluster-15754.15227	9661	712.92	70	4.36	0.41	-3.025	1.1e-34	PSR88174.1	Transcription repressor like [Actinidia chinensis var. chinensis]
Cluster-15754.15597	2430	301	30	7.91	0.76	-3.0741	1.6e-27	KJB54353.1	hypothetical protein B456_009G030900 [Gossypium raimondii]
Cluster-15754.14767	7096	2297	287	19.29	2.32	-3.1262	2.3e-69	XP_028121734.1	zinc finger protein CONSTANS-LIKE 9-like [Camellia sinensis]
Cluster-15754.18006	1673	199	28	7.99	1.09	-3.1634	5.3e-86	XP_028123112.1	transcription factor TCP13-like [Camellia sinensis]
Cluster-15754.22635	1595	767	131	32.58	5.4	-3.1906	3.2e-56	XP_028086202.1	zinc finger protein CONSTANS-LIKE 5-like [Camellia sinensis]
Cluster-15754.22635	1595	767	131	32.58	5.4	-3.1906	3.2e-56	XP_028086202.1	zinc finger protein CONSTANS-LIKE 5-like [Camellia sinensis]
Cluster-15754.26673	1035	90	10	6.51	0.71	-3.1994	3.1e-68	XP_024451995.1	dof zinc finger protein DOF1.2 [Populus trichocarpa]
Cluster-15754.19635	2192	503	26	14.83	0.74	-3.2025	2.1e-106	XP_028064109.1	probable WRKY transcription factor 31 [Camellia sinensis]
Cluster-11549.0	1220	342	38	20.08	2.17	-3.2207	6.2e-76	XP_011079949.1	auxin-induced protein AUX28-like [Sesamum indicum]
Cluster-15754.15598	2133	223.07	18	6.78	0.53	-3.2561	1.9e-51	XP_010267000.1	PREDICTED: transcription factor MYB1R1-like isoform X2 [Nelumbo nucifera]
Cluster-15754.14783	3106	1831	182	36.78	3.53	-3.4914	4e-164	PSR89834.1	Transcription factor E2FB like [Actinidia chinensis var. chinensis]
Cluster-15754.11389	2504	333.93	22.15	8.49	0.54	-3.5618	2.8e-131	XP_028124616.1	uncharacterized protein LOC114321634 [Camellia sinensis]
Cluster-10437.0	790	7	1	0.73	0.1	-3.5758	7.7e-27	XP_023888589.1	protein FAR1-RELATED SEQUENCE 5-like [Quercus suber]
Cluster-15754.12126	1640	92	5	3.78	0.2	-3.5813	5e-81	AFY26893.1	nac family transcription factor 5 [Morella rubra]
Cluster-15754.12126	1640	92	5	3.78	0.2	-3.5813	5e-81	AFY26893.1	nac family transcription factor 5 [Morella rubra]
Cluster-15754.12320	1183	885.52	93	54.04	5.53	-3.6267	3.9e-51	AFA37966.1	SVP4 [Actinidia deliciosa]
Cluster-15754.19281	3206	315.37	17	6.12	0.32	-3.7701	1.1e-159	PSS34571.1	Two-component response regulator-like [Actinidia chinensis var. chinensis]
Cluster-15754.22373	3286	408	18	7.71	0.33	-3.7853	0	XP_028083901.1	homeobox-leucine zipper protein ROC3 [Camellia sinensis]
Cluster-15754.5603	3138	852	68	16.92	1.3	-4.0119	9.4e-44	XP_028083522.1	NAC domain-containing protein 71-like [Camellia sinensis]
Cluster-15754.2126	1153	55	5	3.47	0.31	-4.06	2.7e-65	XP_028124934.1	squamosa promoter-binding-like protein 16 [Camellia sinensis]
Cluster-9615.0	1276	71	1	3.94	0.05	-4.146	7.1e-75	XP_028057886.1	transcription factor bHLH71 [Camellia sinensis]
Cluster-16307.0	5247	11	8	0.13	0.09	-4.1462	4.6e-176	XP_028105352.1	uncharacterized protein LOC114304388 [Camellia sinensis]
Cluster-5816.0	1085	27	2	1.84	0.13	-4.1509	1e-82	XP_028083537.1	NAC domain-containing protein 90-like [Camellia sinensis]
Cluster-14583.0	548	9.53	0	1.76	0	-4.2176	1.8e-30	XP_023878260.1	non-histone chromosomal protein 6-like [Quercus suber]
Cluster-9805.0	774	33	1	3.55	0.11	-4.2892	2.7e-24	TEY55241.1	EREBP-like factor [Salvia splendens]
Cluster-15754.11803	1407	145	4	7.15	0.19	-4.3219	3.7e-16	XP_028053667.1	squamosa promoter-binding-like protein 3 [Camellia sinensis]
Cluster-15754.21715	1284	84	7	4.63	0.38	-4.406	3.3e-72	XP_028058990.1	myb-related protein Zm38-like [Camellia sinensis]
Cluster-15754.13893	2148	1405.7	71	42.41	2.07	-4.4155	2.7e-74	XP_028088323.1	zinc finger protein CONSTANS-LIKE 16-like [Camellia sinensis]
Cluster-15754.13893	2148	1405.7	71	42.41	2.07	-4.4155	2.7e-74	XP_028088323.1	zinc finger protein CONSTANS-LIKE 16-like [Camellia sinensis]
Cluster-9703.0	1822	215	5	7.82	0.18	-4.7211	--	--	--
Cluster-15754.4906	1865	175	9	6.2	0.31	-4.7279	1.1e-15	PSR96553.1	Zinc finger protein like [Actinidia chinensis var. chinensis]
Cluster-15754.11718	3197	519.06	17	10.1	0.32	-4.7731	1.5e-17	KMT16799.1	hypothetical protein BVRB_2g042860 [Beta vulgaris subsp. vulgaris]
Cluster-4608.0	819	5	0	0.5	0	-4.8083	8.7e-74	XP_023890604.1	C2H2 finger domain transcription factor sebA-like [Quercus suber]
Cluster-15754.8037	1152	123	4	7.76	0.25	-4.9012	4e-40	XP_028125074.1	probable WRKY transcription factor 51 isoform X1 [Camellia sinensis]
Cluster-9959.0	1457	55	2	2.6	0.09	-5.0575	2.4e-74	XP_028075743.1	transcription factor TCP5-like isoform X2 [Camellia sinensis]
Cluster-17301.0	1573	174	3	7.51	0.13	-5.0613	3.5e-87	XP_021684058.1	zinc-finger homeodomain protein 4-like [Hevea brasiliensis]
Cluster-15754.7354	1716	518	10	20.2	0.38	-5.3761	5.8e-72	APQ47394.1	AP2/ERF domain-containing transcription factor [Vernicia fordii]
Cluster-9277.0	1680	70	3	2.8	0.12	-5.3763	3.9e-81	XP_028063017.1	LOW QUALITY PROTEIN: dof zinc finger protein DOF5.7-like [Camellia sinensis]
Cluster-8209.0	818	1	0	0.1	0	-5.7116	8.4e-37	XP_023890706.1	uncharacterized protein LOC112002788 [Quercus suber]
Cluster-15754.7168	1125	193.06	4	12.55	0.25	-5.7768	1.1e-87	BAQ19377.1	filamentous flower [Sarracenia purpurea]
Cluster-4227.0	1014	24	0	1.78	0	-5.7813	1.2e-122	BAK09620.1	MADS-box transcription factor [Cyclamen persicum]
Cluster-16518.0	644	30	0	4.25	0	-5.8046	6.9e-18	CDM85608.1	unnamed protein product [Triticum aestivum]
Cluster-2546.1	1458	4	1	0.19	0.05	-5.8609	3.2e-47	XP_023919728.1	transcription factor atf1-like [Quercus suber]
Cluster-9787.0	1671	50	0	2.01	0	-5.9171	1.2e-85	XP_028059155.1	transcription factor TCP5-like isoform X1 [Camellia sinensis]
Cluster-15754.17562	1678	236.44	0	9.46	0	-5.9238	6.2e-10	XP_010651638.1	PREDICTED: putative axial regulator YABBY 2 isoform X4 [Vitis vinifera]
Cluster-15754.7167	3122	305.7	6	6.11	0.12	-5.9652	1.6e-43	BAQ19377.1	filamentous flower [Sarracenia purpurea]
Cluster-15754.7167	3122	305.7	6	6.11	0.12	-5.9652	1.6e-43	BAQ19377.1	filamentous flower [Sarracenia purpurea]
Cluster-5112.0	1588	32	0	1.37	0	-6.0006	3.9e-30	XP_010263639.1	PREDICTED: protein RADIALIS-like 3 [Nelumbo nucifera]
Cluster-15754.25546	1734	130	2	5.01	0.07	-6.0956	5.2e-52	PSR95037.1	Protein CHLOROPLAST IMPORT APPARATUS 2 like [Actinidia chinensis var. chinensis]
Cluster-15754.4842	891	203.13	0	17.95	0	-6.4354	8.8e-56	XP_028102720.1	ethylene-responsive transcription factor WIN1-like isoform X2 [Camellia sinensis]
Cluster-15754.6127	1353	692	1	35.78	0.05	-6.9004	1.6e-109	PSS15784.1	Myb-related protein [Actinidia chinensis var. chinensis]
Cluster-13824.0	1710	23	0	0.9	0	-6.9479	1.4e-49	XP_023879571.1	cross-pathway control protein A-like [Quercus suber]
Cluster-15754.10003	1993	1094	14	35.92	0.44	-7.1722	2.8e-25	PSS01973.1	GATA transcription factor [Actinidia chinensis var. chinensis]
Cluster-15754.20702	1532	49	1	2.18	0.04	-7.3713	5.1e-59	PSS34571.1	Two-component response regulator-like [Actinidia chinensis var. chinensis]
Cluster-15754.28621	1132	55	0	3.55	0	-7.5779	2e-57	OUZ99770.1	ZF-HD homeobox protein [Macleaya cordata]
Cluster-15754.6987	1132	430.08	1	27.75	0.06	-8.0379	1.9e-66	AYC35399.1	transcription factor MYB1 [Vaccinium corymbosum]
Cluster-15754.4660	2348	762	4	20.81	0.11	-8.798	9.6e-25	PSS04035.1	Ethylene-responsive transcription factor TINY like [Actinidia chinensis var. chinensis]
Cluster-5704.0	1722	84	0	3.26	0	-8.8487	9.3e-94	XP_028095059.1	transcription factor FAMA isoform X3 [Camellia sinensis]
Cluster-15754.23370	1691	686	2	27.21	0.08	-9.3287	9.4e-91	PSR99545.1	High mobility group B protein like [Actinidia chinensis var. chinensis]
Cluster-15754.22655	813	106.5	0	10.68	0	-9.3802	1.2e-78	XP_028084904.1	axial regulator YABBY 5-like isoform X1 [Camellia sinensis]
Cluster-15754.22656	1088	669.5	0	45.43	0	-10.805	2.2e-48	XP_027918499.1	axial regulator YABBY 5 [Vigna unguiculata]
Cluster-15754.22656	1088	669.5	0	45.43	0	-10.805	2.2e-48	XP_027918499.1	axial regulator YABBY 5 [Vigna unguiculata]
