# Supplementary material for: Comparative transcriptomic analysis of genes in the triterpene saponin biosynthesis pathway in leaves and roots of Ardisia kteniophylla A. DC., a plant used in traditional Chinese medicine
Source: Ecol Evol. 2022 May 19;12(5):e8920. doi: 10.1002/ece3.8920 (PMC9120893; doi:10.1002/ece3.8920)
Supplement: Supplementary file 6 — File S1 [file ECE3-12-e8920-s001.zip]

Archive with 1 entries (1 files):
- ece38920-sup-0005-FileS1.fasta
